# Supplementary material for: Reconstruction of a regulated two-cell metabolic model to study biohydrogen production in a diazotrophic cyanobacterium Anabaena variabilis ATCC 29413
Source: PLoS One. 2020 Jan 24;15(1):e0227977. doi: 10.1371/journal.pone.0227977 (PMC6980584; doi:10.1371/journal.pone.0227977)
Supplement: S1 File — (XLS) [file pone.0227977.s001.xls]

## Sheet: reactions
Rxn name	Rxn description	Formula	Gene-reaction association	Genes	Protein	subSystems	Reversible	LB	UB	Objective	ConfidenceScore	E.C. number	Notes	References
HEX1	hexokinase (D-glucose:ATP)	atp[c] + glc-D[c] -> adp[c] + g6p[c] + h[c]	(Ava_0933 or Ava_4339)	Ava_0933 Ava_4339	Glk	Glycolysis/Gluconeogenesis	0	0	1000	0	3	2.7.1.2		[1],[2]
GLUK	Glucokinase2	atp[c] + glc-B[c] -> adp[c] + h[c] + g6p-B[c]	(Ava_0933 or Ava_4339)	Ava_0933 Ava_4339	Glk	Glycolysis/Gluconeogenesis	0	0	1000	0	3	2.7.1.2		[1],[2]
PPGKr	polyphosphate glucokinase	pi[c] + glc-D[c] <=> h2o[c] + g6p[c]	Ava_4014	Ava_4014	PpgK	Glycolysis/Gluconeogenesis	1	-1000	1000	0	3	2.7.1.63		[3],[4]
PPGK2r	polyphosphate glucokinase2	pi[c] + glc-B[c] <=> h2o[c] + g6p-B[c]	Ava_4014	Ava_4014	PpgK	Glycolysis/Gluconeogenesis	1	-1000	1000	0	3	2.7.1.63		[3],[4]
PGI	glucose-6-phosphate isomerase	g6p[c] <=> f6p[c]	Ava_3708	Ava_3708	Pgi	Glycolysis/Gluconeogenesis	1	-1000	1000	0	2	5.3.1.9		kegg
PGI2	glucose-6-phosphate isomerase (2)	g6p-B[c] <=> f6p[c]	Ava_3708	Ava_3708	Pgi	Glycolysis/Gluconeogenesis	1	-1000	1000	0	2	5.3.1.9		kegg
FBP	fructose-bisphosphatase	fdp[c] + h2o[c] -> f6p[c] + pi[c]	(Ava_1680 or Ava_3697)	Ava_1680 Ava_3697	Fbp or GlpX	Glycolysis/Gluconeogenesis	0	0	1000	0	2	3.1.3.11		kegg
PFK	phosphofructokinase	atp[c] + f6p[c] -> adp[c] + h[c] + fdp[c]	Ava_3044	Ava_3044	PfkA	Glycolysis/Gluconeogenesis	0	0	1000	0	2	2.7.1.11		kegg
FBA	fructose-bisphosphate aldolase	fdp[c] <=> dhap[c] + g3p[c]	(Ava_1590 or Ava_2492)	Ava_1590 Ava_2492	FbaB or FbaA	Glycolysis/Gluconeogenesis	1	-1000	1000	0	2	4.1.2.13		kegg
TPI	triose-phosphate isomerase	dhap[c] <=> g3p[c]	Ava_3290	Ava_3290	Tpi	Glycolysis/Gluconeogenesis	1	-1000	1000	0	2	5.3.1.1		kegg
GAPDi	glyceraldehyde-3-phosphate dehydrogenase	g3p[c] + nad[c] + pi[c] -> 13dpg[c] + h[c] + nadh[c]	(Ava_0495 or Ava_3715)	Ava_0495 Ava_3715	Gap	Glycolysis/Gluconeogenesis	0	0	1000	0	3	1.2.1.12		[5],[6]
GAPDi(nadp)	glyceraldehyde-3-phosphate dehydrogenase (NAD(P)+) (phosphorylating)	h[c] + nadph[c] + 13dpg[c] -> nadp[c] + pi[c] + g3p[c]	Ava_2318	Ava_2318	Gap2	Glycolysis/Gluconeogenesis	0	0	1000	0	3	1.2.1.59		[5],[6]
PGK	phosphoglycerate kinase	3pg[c] + atp[c] <=> 13dpg[c] + adp[c]	Ava_0772	Ava_0772	Pgk	Glycolysis/Gluconeogenesis	1	-1000	1000	0	3	2.7.2.3		[7]
PGM	phosphoglycerate mutase	2pg[c] <=> 3pg[c]	(Ava_0723 or Ava_3651)	Ava_0723 Ava_3651	GpmI or GpmB	Glycolysis/Gluconeogenesis	1	-1000	1000	0	2	5.4.2.12		kegg
ENO	enolase	2pg[c] <=> h2o[c] + pep[c]	Ava_3517	Ava_3517	Eno	Glycolysis/Gluconeogenesis	1	-1000	1000	0	2	4.2.1.11		kegg
PYK	pyruvate kinase	adp[c] + h[c] + pep[c] -> atp[c] + pyr[c]	(Ava_0494 or Ava_1694)	Ava_0494 Ava_1694	Pyk	Glycolysis/Gluconeogenesis	0	0	1000	0	3	2.7.1.40		[2],[19]
PYK2	pyruvate kinase2	udp[c] + h[c] + pep[c] -> utp[c] + pyr[c]	(Ava_0494 or Ava_1694)	Ava_0494 Ava_1694	Pyk	Glycolysis/Gluconeogenesis	0	0	1000	0	3	2.7.1.40		[2],[19]
PYK3	pyruvate kinase3	gdp[c] + h[c] + pep[c] -> gtp[c] + pyr[c]	(Ava_0494 or Ava_1694)	Ava_0494 Ava_1694	Pyk	Glycolysis/Gluconeogenesis	0	0	1000	0	3	2.7.1.40		[2],[19]
PYK4	pyruvate kinase4	cdp[c] + h[c] + pep[c] -> ctp[c] + pyr[c]	(Ava_0494 or Ava_1694)	Ava_0494 Ava_1694	Pyk	Glycolysis/Gluconeogenesis	0	0	1000	0	3	2.7.1.40		[2],[19]
PYK5	pyruvate kinase5	idp[c] + h[c] + pep[c] -> itp[c] + pyr[c]	(Ava_0494 or Ava_1694)	Ava_0494 Ava_1694	Pyk	Glycolysis/Gluconeogenesis	0	0	1000	0	3	2.7.1.40		[2],[19]
PDH	pyruvate dehydrogenase	nad[c] + coa[c] + pyr[c] -> nadh[c] + co2[c] + accoa[c]	(Ava_1491 and Ava_4276 and Ava_3176 and Ava_1927)	Ava_1491 Ava_4276 Ava_3176 Ava_1927	PdhB and PdhA and PdhC and PdhD	Pyruvate metabolism	0	0	1000	0	2	1.2.4.1, 1.8.1.4, 2.3.1.12	Pyruvate dehydrogenase complex has been seen as a unique reactio.	kegg
ACS	acetyl-CoA synthetase	atp[c] + coa[c] + ac[c] -> ppi[c] + accoa[c] + amp[c]	Ava_1206	Ava_1206	Acs	Glycolysis/Gluconeogenesis	0	0	1000	0	2	6.2.1.1		kegg
ALDD2x	aldehyde dehydrogenase (acetaldehyde, NAD)	nad[c] + h2o[c] + acald[c] -> 2 h[c] + nadh[c] + ac[c]	(Ava_1554 or Ava_2258)	Ava_1554 Ava_2258	AldH	Glycolysis/Gluconeogenesis	0	0	1000	0	2	1.2.1.3		kegg
ALDD2y	aldehyde dehydrogenase (acetaldehyde, NADP)	acald[c] + h2o[c] + nadp[c] -> ac[c] + 2 h[c] + nadph[c]	Ava_3615	Ava_3615	AldH	Glycolysis/Gluconeogenesis	0	0	1000	0	2	1.2.1.5		kegg
ALCD2x	alcohol dehydrogenase (ethanol)	etoh[c] + nad[c] <=> acald[c] + h[c] + nadh[c]	(Ava_1089 or Ava_4482)	Ava_1089 Ava_4482	AdhC or AdhP	Glycolysis/Gluconeogenesis	1	-1000	1000	0	2	1.1.1.1		kegg
CS	citrate synthase	accoa[c] + h2o[c] + oaa[c] -> cit[c] + coa[c] + h[c]	Ava_2713	Ava_2713	GltA	Citric Acid Cycle	0	0	1000	0	3	2.3.3.1		[8]
ACONTa	aconitase (half-reaction A, Citrate hydro-lyase)	cit[c] <=> acon-C[c] + h2o[c]	Ava_0569	Ava_0569	AcnB	Citric Acid Cycle	1	-1000	1000	0	3	4.2.1.3		[8]
ACONTb	aconitase (half-reaction B, Isocitrate hydro-lyase)	acon-C[c] + h2o[c] <=> icit[c]	Ava_0569	Ava_0569	AcnB	Citric Acid Cycle	1	-1000	1000	0	3	4.2.1.3		[8]
ICDHyr	isocitrate dehydrogenase (NADP)	icit[c] + nadp[c] <=> akg[c] + co2[c] + nadph[c]	Ava_4831	Ava_4831	Icd	Citric Acid Cycle	1	-1000	1000	0	3	1.1.1.42		[8]
SUCOAS	succinyl-CoA synthetase (ADP-forming)	atp[c] + coa[c] + succ[c] <=> adp[c] + pi[c] + succoa[c]	(Ava_1783 and Ava_1784)	Ava_1783 Ava_1784	SucC and SucD	Citric Acid Cycle	1	-1000	1000	0	2	6.2.1.5		kegg
SUCDpp	succinate dehydrogenase (periplasm)	pq[p] + succ[c] -> fum[c] + pqh2[p]	(Ava_0523 and Ava_0936 and Ava_3648)	Ava_0523 Ava_0936 Ava_3648	SdhB and SdhA and SdhC	Oxidative phosphorylation	0	0	1000	0	3	1.3.5.1		[8],[35]
SUCDu	succinate dehydrogenase (tilacoild)	pq[u] + succ[c] -> fum[c] + pqh2[u]	(Ava_0523 and Ava_0936 and Ava_3648)	Ava_0523 Ava_0936 Ava_3648	SdhB and SdhA and SdhC	Oxidative phosphorylation	0	0	1000	0	3	1.3.5.1		[8],[35]
FUM	fumarase	h2o[c] + fum[c] <=> mal-L[c]	Ava_3556	Ava_3556	FumC	Citric Acid Cycle	1	-1000	1000	0	3	4.2.1.2		[8]
MDH	malate dehydrogenase	mal-L[c] + nad[c] <=> h[c] + nadh[c] + oaa[c]	Ava_1273	Ava_1273	Mdh	Citric Acid Cycle	1	-1000	1000	0	3	1.1.1.37		[8]
G1DHx	glucose 1-dehydrogenase (NADP)	glc-B[c][c] + nadp[c] <=> nadph[c] + h[c] + g15lac[c]	Ava_1863	Ava_1863	Gdh	Pentose Phosphate Pathway	1	-1000	1000	0	2	1.1.1.47		kegg
G1DHy	glucose 1-dehydrogenase (NAD)	glc-B[c][c] + nad[c] <=> nadh[c] + h[c] + g15lac[c]	Ava_1863	Ava_1863	Gdh	Pentose Phosphate Pathway	1	-1000	1000	0	2	1.1.1.47		kegg
GDL	gluconolactonase	h2o[c] + g15lac[c] -> glcn[c] + h[c]				Pentose Phosphate Pathway	0	0	1000	0	2	3.1.1.17		biocyc
GNK	gluconokinase	atp[c] + glcn[c] -> 6pgc[c] + adp[c] + h[c]	Ava_4858	Ava_4858	GntK	Pentose Phosphate Pathway	0	0	1000	0	2	2.7.1.12		kegg
PGL	6-phosphogluconolactonase	6pgl[c] + h2o[c] -> 6pgc[c] + h[c]	Ava_4215	Ava_4215	PgI	Pentose Phosphate Pathway	0	0	1000	0	2	3.1.1.31		kegg
GND	phosphogluconate dehydrogenase	6pgc[c] + nadp[c] -> co2[c] + nadph[c] + ru5p-D[c]	(Ava_2527 or Ava_C0152)	Ava_2527 Ava_C0152	Gnd	Pentose Phosphate Pathway	0	0	1000	0	4	1.1.1.44		[2]
RPE	ribulose 5-phosphate 3-epimerase	ru5p-D[c] <=> xu5p-D[c]	Ava_4675	Ava_4675	Rpe	Pentose Phosphate Pathway	1	-1000	1000	0	2	5.1.3.1		kegg
RPI	ribose-5-phosphate isomerase	r5p[c] <=> ru5p-D[c]	Ava_4491	Ava_4491	RpiA	Pentose Phosphate Pathway	1	-1000	1000	0	2	5.3.1.6		kegg
PRPPS	phosphoribosylpyrophosphate synthetase	atp[c] + r5p[c] <=> amp[c] + h[c] + prpp[c]	(Ava_1994 or Ava_4123)	Ava_1994 Ava_4123	PrsA	Pentose Phosphate Pathway	1	-1000	1000	0	2	2.7.6.1		kegg
RBK	ribokinase	atp[c] + rib-D[c] -> adp[c] + h[c] + r5p[c]	Ava_0252	Ava_0252	RbsK	Pentose Phosphate Pathway	0	0	1000	0	2	2.7.1.15		kegg
DRBK	Deoxyribokinase	atp[c] + drib[c] -> adp[c] + h[c] + 2dr5p[c]	Ava_0252	Ava_0252	RbsK	Pentose Phosphate Pathway	0	0	1000	0	2	2.7.1.15		kegg
EDA	2-dehydro-3-deoxy-phosphogluconate aldolase	2ddg6p[c] -> g3p[c] + pyr[c]	Ava_2448	Ava_2448	Eda	Pentose Phosphate Pathway	0	0	1000	0	2	4.1.2.14		kegg
TKT1	transketolase	r5p[c] + xu5p-D[c] <=> g3p[c] + s7p[c]	(Ava_1655 or Ava_3645)	Ava_1655 Ava_3645	TktA or TktB	Pentose Phosphate Pathway	1	-1000	1000	0	2	2.2.1.1		kegg
TKT2	transketolase	e4p[c] + xu5p-D[c] <=> f6p[c] + g3p[c]	(Ava_1655 or Ava_3645)	Ava_1655 Ava_3645	TktA or TktB	Pentose Phosphate Pathway	1	-1000	1000	0	2	2.2.1.1		kegg
TALA	transaldolase	g3p[c] + s7p[c] <=> e4p[c] + f6p[c]	(Ava_0493 or Ava_1681)	Ava_0493 Ava_1681	Tal	Pentose Phosphate Pathway	1	-1000	1000	0	4	2.2.1.2		[12]
PFK_3	phosphofructokinase (s7p)	atp[c] + s7p[c] -> adp[c] + h[c] + s17bp[c]	Ava_3044	Ava_3044	PfkA	Pentose Phosphate Pathway	0	0	1000	0	2	2.7.1.11		kegg
G6PDH2	glucose 6-phosphate dehydrogenase	g6p[c] + nadp[c] -> h[c] + nadph[c] + 6pgl[c]	(Ava_1682 or Ava_C0151)	Ava_1682 Ava_C0151	Zwf	Pentose Phosphate Pathway	0	0	1000	0	4	1.1.1.49		[9],[10],[11]
DRPA	deoxyribose-phosphate aldolase	2dr5p[c] -> acald[c] + g3p[c]	Ava_0730	Ava_0730	DeoC	Pentose Phosphate Pathway	0	0	1000	0	2	4.1.2.4		kegg
FBA3	Sedoheptulose 1,7-bisphosphate D-glyceraldehyde-3-phosphate-lyase	s17bp[c] <=> dhap[c] + e4p[c]	(Ava_1590 or Ava_2492)	Ava_1590 Ava_2492	FbaB or FbaA	Pentose Phosphate Pathway	1	-1000	1000	0	2	4.1.2.13		kegg
UDPGD	UDPglucose 6-dehydrogenase	h2o[c] + 2 nad[c] + udpg[c] -> 3 h[c] + 2 nadh[c] + udpglcur[c]	Ava_4589	Ava_4589	Ugd	starch and sucrose metabolism	0	0	1000	0	2	1.1.1.22		kegg
GALU	UTP-glucose-1-phosphate uridylyltransferase	g1p[c] + h[c] + utp[c] <=> ppi[c] + udpg[c]	Ava_4927	Ava_4927	GalU	starch and sucrose metabolism	1	-1000	1000	0	4	2.7.7.9		[13]
XYLTD	xylitol dehydrogenase (D-xylulose forming)	xylt[c] + nad[c] <=> xylu-D[c] + h[c] + nadh[c]	(Ava_0154 or Ava_1615 or Ava_2347)	Ava_0154 Ava_1615 Ava_2347	GutB	fructose and mannose metabolism	1	-1000	1000	0	2	1.1.1.14		kegg
XYLK	xylulokinase	atp[c] + xylu-D[c] -> adp[c] + h[c] + xu5p-D[c]	Ava_2006	Ava_2006	XylB	fructose and mannose metabolism	0	0	1000	0	2	2.7.1.17		kegg
SBTD	D-sorbitol dehydrogenase (D-fructose producing)	sbt-D[c] + nad[c] <=> fru[c] + nadh[c] + h[c]	(Ava_0154 or Ava_1615 or Ava_2347)	Ava_0154 Ava_1615 Ava_2347	GutB	fructose and mannose metabolism	1	-1000	1000	0	2	1.1.1.14		kegg
HEX7	fructokinase	atp[c] + fru[c] -> adp[c] + f6p[c] + h[c]	Ava_2919	Ava_2919	PfkB	fructose and mannose metabolism	0	0	1000	0	2	2.7.1.4		kegg
PMANM	phosphomannomutase	man1p[c] <=> man6p[c]	Ava_0182	Ava_0182	Mlp	fructose and mannose metabolism	1	-1000	1000	0	2	5.4.2.8		kegg
MAN1PT	mannose-1-phosphate guanylyltransferase	h[c] + gtp[c] + man1p[c] -> ppi[c] + gdpmann[c]	(Ava_0182 or Ava_2680 or Ava_3422)	Ava_0182 Ava_2680 Ava_3422	Mlp or ManC or GmpP	fructose and mannose metabolism	0	0	1000	0	2	2.7.7.13		kegg
GMAND	GDP-D-mannose dehydratase	gdpmann[c] -> gdpddman[c] + h2o[c]	(Ava_2097 or Ava_3444)	Ava_2097 Ava_3444	Gmd	fructose and mannose metabolism	0	0	1000	0	2	4.2.1.47		kegg
GFUCS	GDP-L-fucose synthase	h[c] + nadph[c] + gdpddman[c] -> nadp[c] + gdpfuc[c]	Ava_2096	Ava_2096	Fcl	fructose and mannose metabolism	0	0	1000	0	2	1.1.1.271		kegg
MAN6PI	mannose-6-phosphate isomerase	man6p[c] <=> f6p[c]	(Ava_1292 or Ava_1405)	Ava_1292 Ava_1405	ManA	fructose and mannose metabolism	1	-1000	1000	0	2	5.3.1.8		kegg
FBA2	D-Fructose 1-phosphate D-glyceraldehyde-3-phosphate-lyase	f1p[c] <=> glyald[c] + dhap[c]	(Ava_1590 or Ava_2492)	Ava_1590 Ava_2492	FbaB or FbaA	fructose and mannose metabolism	1	-1000	1000	0	2	4.1.2.13		kegg
UDPG4E	UDPglucose 4-epimerase	udpg[c] <=> udpgal[c]	(Ava_1047 or Ava_1957 or Ava_2101 or Ava_3228)	Ava_1047 Ava_1957 Ava_2101 Ava_3228	GalE	amino sugar and nucleotide sugar metabolism	1	-1000	1000	0	2	5.1.3.2		kegg
PFK_2	Phosphofructokinase2	atp[c] + tag6p-D[c] -> adp[c] + h[c] + tagdp-D[c]	Ava_3044	Ava_3044	PfkA	Glycolysis/Gluconeogenesis	0	0	1000	0	2	2.7.1.11		kegg
UDPGDC	UDP-glucuronate decarboxylase	udpglcur[c] -> co2[c] + udpxyl[c]	Ava_4588	Ava_4588	Uxs	starch and sucrose metabolism	0	0	1000	0	2	4.1.1.35		biocyc
SS	sucrose synthase	udpg[c] + fru[c] <=> sucr[c] + udp[c] + h[c]	(Ava_2283 or Ava_3753)	Ava_2283 Ava_3753	SusA and SusB	starch and sucrose metabolism	1	-1000	1000	0	4	2.4.1.13		[13],[14],[15]
CELS	cellulose synthase	udpg[c] <=> udp[c] + cell[c]	Ava_1568	Ava_1568	CesA	starch and sucrose metabolism	1	-1000	1000	0	3	2.4.1.12		[16],[143]
G1PCTYT	glucose-1-phosphate cytidylyltransferase	g1p[c] + h[c] + ctp[c] <=> ppi[c] + cdpglc[c]	Ava_1106	Ava_1106	RfbF	starch and sucrose metabolism	1	-1000	1000	0	2	2.7.7.33		biocyc
TREH	alpha,alpha-trehalase	h2o[c] + tre[c] -> 2 glc-D[c]	Ava_1426	Ava_1426	TreH	starch and sucrose metabolism	0	0	1000	0	3	3.2.1.28		[17]
PGMT_B	beta-phosphoglucomutase	g6p-B[c] <=> g1p-B[c]	Ava_4630	Ava_4630	PgmB	starch and sucrose metabolism	1	-1000	1000	0	2	5.4.2.6		kegg
GLGC	glucose-1-phosphate adenylyltransferase	atp[c] + g1p[c] + h[c] -> adpglc[c] + ppi[c]	Ava_2020	Ava_2020	GlgC	starch and sucrose metabolism	0	0	1000	0	4	2.7.7.27		[13],[14]
GLCS1	glycogen synthase (ADPGlc)	adpglc[c] -> adp[c] + glycogen[c] + h[c]	(Ava_2631 or Ava_4775)	Ava_2631 Ava_4775	GlgA or GlgA2	starch and sucrose metabolism	0	0	1000	0	4	2.4.1.21		[14]
GLCP	glycogen phosphorylase	glycogen[c] + pi[c] -> g1p[c]	(Ava_1084 or Ava_2996)	Ava_1084 Ava_2996	GlgP	starch and sucrose metabolism	0	0	1000	0	4	2.4.1.1		[14]
GLCP2	glycogen phosphorylase	bglycogen[c] + pi[c] -> g1p[c]	(Ava_1084 or Ava_2996)	Ava_1084 Ava_2996	GlgP	starch and sucrose metabolism	0	0	1000	0	4	2.4.1.1		[14]
GLBRAN2	1,4-alpha-glucan branching enzyme (glycogen -> bglycogen)	glycogen[c] -> bglycogen[c]	(Ava_0382 or Ava_4616)	Ava_0382 Ava_4616	GlgB	starch and sucrose metabolism	0	0	1000	0	4	2.4.1.18		[14]
MALT	alpha-glucosidase	h2o[c] + malt[c] -> 2 glc-D[c]	(Ava_1822 or Ava_2025)	Ava_1822 Ava_2025	MalQ	starch and sucrose metabolism	0	0	1000	0	2	2.4.1.25		kegg
MLTG6	maltodextrin glucosidase	dextrin[c] + 2 h2o[c] -> 2 glc-D[c]	Ava_4198	Ava_4198	GlaA	starch and sucrose metabolism	0	0	1000	0	2	3.2.1.3		kegg
ACM6PH	N-acetylmuramate 6-phosphate etherase	acmum6p[c] + h2o[c] -> acgam6p[c] + lac-D[c]	Ava_0242	Ava_0242	MurQ	amino sugar and nucleotide sugar metabolism	0	0	1000	0	2	4.2.1.126		kegg
ACGAMK	N-acetylglucosamine kinase	acgam[c] + atp[c] -> acgam6p[c] + adp[c] + h[c]	Ava_2007	Ava_2007	NagK	amino sugar and nucleotide sugar metabolism	0	0	1000	0	2	2.7.1.59		kegg
AGDC	N-acetylglucosamine-6-phosphate deacetylase	acgam6p[c] + h2o[c] -> ac[c] + gam6p[c]	Ava_2952	Ava_2952	NagA	amino sugar and nucleotide sugar metabolism	0	0	1000	0	2	3.5.1.25		kegg
AHEXASE3	beta-N-acetylhexosaminidase	chtbs[c] + h2o[c] -> 2 acgam[c]	Ava_4847	Ava_4847	NagZ	amino sugar and nucleotide sugar metabolism	0	0	1000	0	2	3.2.1.52		kegg
CHTNDA	chitin deacetylase	chitin[c] + h2o[c] -> ac[c] + h[c] + chitos[c]	(Ava_1295 or Ava_4797)	Ava_1295 Ava_4797	Cda	amino sugar and nucleotide sugar metabolism	0	0	1000	0	2	3.5.1.41		kegg
PGAMT	phosphoglucosamine mutase	gam1p[c] <=> gam6p[c]	Ava_3769	Ava_3769	GlmM	amino sugar and nucleotide sugar metabolism	1	-1000	1000	0	2	5.4.2.10		kegg
G6PDA	glucosamine-6-phosphate deaminase	gam6p[c] + h2o[c] -> f6p[c] + nh4[c]	Ava_4629	Ava_4629	NagB	amino sugar and nucleotide sugar metabolism	0	0	1000	0	2	3.5.99.6		kegg
GF6PTA	glutamine-fructose-6-phosphate transaminase	f6p[c] + gln-L[c] -> gam6p[c] + glu-L[c]	Ava_3485	Ava_3485	GlmS	amino sugar and nucleotide sugar metabolism	0	0	1000	0	2	2.6.1.16		kegg
ACGAM2E	N-acetylglucosamine 2-epimerase	acgam[c] <=> acmana[c]	Ava_3567	Ava_3567	RenbP	amino sugar and nucleotide sugar metabolism	1	-1000	1000	0	3	5.1.3.8		[18]
UAPGR	UDP-N-acetylenolpyruvoylglucosamine reductase	h[c] + nadph[c] + uaccg[c] -> nadp[c] + uamr[c]	Ava_2321	Ava_2321	MurB	amino sugar and nucleotide sugar metabolism	0	0	1000	0	2	1.3.1.98		kegg
UAGCVT	UDP-N-acetylglucosamine 1-carboxyvinyltransferase	pep[c] + uacgam[c] -> pi[c] + uaccg[c]	Ava_1435	Ava_1435	MurA	amino sugar and nucleotide sugar metabolism	0	0	1000	0	2	2.5.1.7		kegg
UAGDP	UDP-N-acetylglucosamine diphosphorylase	acgam1p[c] + h[c] + utp[c] -> ppi[c] + uacgam[c]	Ava_1776	Ava_1776	GlmU	amino sugar and nucleotide sugar metabolism	0	0	1000	0	2	2.7.7.23		kegg
G1PACT	glucosamine-1-phosphate N-acetyltransferase	accoa[c] + gam1p[c] -> acgam1p[c] + coa[c] + h[c]	Ava_1776	Ava_1776	GlmU	amino sugar and nucleotide sugar metabolism	0	0	1000	0	2	2.3.1.157		kegg
UAG2E	UDP-N-acetylglucosamine 2-epimerase	uacgam[c] <=> uacmam[c]	Ava_0429	Ava_0429	GlmW	amino sugar and nucleotide sugar metabolism	1	-1000	1000	0	2	5.1.3.14		kegg
PPS	phosphoenolpyruvate synthase	atp[c] + h2o[c] + pyr[c] -> amp[c] + 2 h[c] + pep[c] + pi[c]	(Ava_3388 or Ava_3841 or Ava_4569)	Ava_3388 Ava_3841 Ava_4569	PpsA	Pyruvate metabolism	0	0	1000	0	2	2.7.9.2		kegg
POR_ava	pyruvate-ferredoxin oxidoreductase	coa[c] + pyr[c] + 2 fdxo-2:2[c] -> h[c] + co2[c] + accoa[c] + 2 fdxr-2:2[c]	(Ava_1080 or Ava_3046)	Ava_1080 Ava_3046	NifJ	Pyruvate metabolism	0	0	1000	0	4	1.2.7.1		[20],[21],[22]
ME	malic enzyme (NADP)	mal-L[c] + nadp[c] -> co2[c] + nadph[c] + pyr[c]	Ava_2458	Ava_2458	Me	Pyruvate metabolism	0	0	1000	0	2	1.1.1.38		kegg
ACKr	acetate kinase	atp[c] + ac[c] <=> adp[c] + actp[c]	Ava_0490	Ava_0490	AckA	Pyruvate metabolism	1	-1000	1000	0	3	2.7.2.1		[23]
HCITS	homocitrate synthase	accoa[c] + akg[c] + h2o[c] -> coa[c] + h[c] + hcit[c]	(Ava_0938 or Ava_3956 or Ava_4041)	Ava_0938 Ava_3956 Ava_4041	NifV	Pyruvate metabolism	0	0	1000	0	2	2.3.3.14		Biocyc
APH	acylphosphatase	actp[c] + h2o <=> ac[c] + pi[c] + h[c]	Ava_4481	Ava_4481	AcyP	Pyruvate metabolism	1	-1000	1000	0	2	3.6.1.7		kegg
LDH_D	D-lactate dehydrogenase	lac-D[c] + nad[c] <=> h[c] + nadh[c] + pyr[c]	Ava_2660	Ava_2660	LdhA	Pyruvate metabolism	1	-1000	1000	0	2	1.1.1.28		kegg
LGTHL	lactoylglutathione lyase	gthrd[c] + mthgxl[c] -> lgt-S[c]	Ava_0139	Ava_0139	GloA	Pyruvate metabolism	1	-1000	1000	0	2	4.4.1.5		kegg
GLYOX	hydroxyacylglutathione hydrolase	h2o[c] + lgt-S[c] -> gthrd[c] + h[c] + lac-D[c]	Ava_0328	Ava_0328	GloB	Pyruvate metabolism	0	0	1000	0	2	3.1.2.6		kegg
PPC	phosphoenolpyruvate carboxylase	co2[c] + h2o[c] + pep[c] -> h[c] + oaa[c] + pi[c]	Ava_2134	Ava_2134	Ppc	Pyruvate metabolism	0	0	1000	0	3	4.1.1.31		[24],[25]
FTHFD	formyltetrahydrofolate deformylase	10fthf[c] + h2o[c] -> for[c] + h[c] + thf[c]	Ava_4234	Ava_4234	PurU	glyoxylate and dicarboxylate metabolism	0	0	1000	0	2	3.5.1.10		kegg
GLXCL	glyoxalate carboligase	h[c] + 2 glx[c] -> co2[c] + 2h3oppan[c]				glyoxylate and dicarboxylate metabolism	0	0	1000	0	1	4.1.1.47		[144]
TRSARr	tartronate semialdehyde reductase	2h3oppan[c] + h[c] + nadh[c] <=> glyc-R[c] + nad[c]	Ava_3206	Ava_3206	GlxR	glyoxylate and dicarboxylate metabolism	1	-1000	1000	0	2	1.1.1.60		kegg
GLYCK	glycerate kinase	atp[c] + glyc-R[c] -> 3pg[c] + adp[c] + h[c]	Ava_1031	Ava_1031	GlyK	glyoxylate and dicarboxylate metabolism	0	0	1000	0	2	2.7.1.31		kegg
GLYCTO1	glycolate oxidase	o2[c] + glyclt[c] -> h2o2[c] + glx[c]	(Ava_2520 and Ava_4556 and Ava_4555)	Ava_2520 Ava_4556 Ava_4555	GlcD and GlcE and GlcF	glyoxylate and dicarboxylate metabolism	0	0	1000	0	2	1.1.3.15		kegg
CAT	catalase	2 h2o2[c] -> o2[c] + 2 h2o[c]	Ava_3821	Ava_3821	KatG	glyoxylate and dicarboxylate metabolism	0	0	1000	0	3	1.11.1.6		[26]
PGLYCP	phosphoglycolate phosphatase	2pglyc[c] + h2o[c] -> glyclt[c] + pi[c]	(Ava_0109 or Ava_1504 or Ava_2228 or Ava_3420 or Ava_4333)	Ava_0109 Ava_1504 Ava_2228 Ava_3420 Ava_4333	Gph	glyoxylate and dicarboxylate metabolism	0	0	1000	0	3	3.1.3.18		[27]
RBCh	ribulose-bisphosphate carboxylase	o2[c] + rb15bp[c] -> 2 h[c] + 3pg[c] + 2pglyc[c]	(Ava_3905 and Ava_3907)	Ava_3905 Ava_3907	RbcS and RbcL	Carbon fixation	0	0	1000	0	4	4.1.1.39		[28],[29]
RBPC	ribulose-bisphosphate carboxylase	co2[c] + h2o[c] + rb15bp[c] <=> 2 h[c] + 2 3pg[c]	(Ava_3905 and Ava_3907)	Ava_3905 Ava_3907	RbcS and RbcL	Carbon fixation	1	-1000	1000	0	4	4.1.1.39		[28],[29]
GHMT2r	glycine hydroxymethyltransferase, reversible	ser-L[c] + thf[c] <=> gly[c] + h2o[c] + mlthf[c]	Ava_2076	Ava_2076	GlyA	Arginine and proline metabolism	1	-1000	1000	0	2	2.1.2.1		kegg
SGAT	serine-glyoxylate aminotransferase	glx[c] + ser-L[c] <=> gly[c] + hpyr[c]	Ava_5058	Ava_5058	AgxT	Glyoxylate and dicarboxylate metabolism	1	-1000	1000	0	2	2.6.1.45		kegg
AGT	alanine-glyoxylate aminotransferase	ala-L[c] + glx[c] <=> pyr[c] + gly[c]	Ava_5058	Ava_5058	AgxT	Glyoxylate and dicarboxylate metabolism	1	-1000	1000	0	2	2.6.1.45		kegg
GLYCL	Glycine Cleavage System	gly[c] + nad[c] + thf[c] -> co2[c] + mlthf[c] + nadh[c] + nh4[c]	((Ava_1651 or Ava_2760) and (Ava_1927 or Ava_3460) and Ava_2761 and Ava_2762 )	Ava_1651 Ava_2760 Ava_1927 Ava_3460 Ava_2761 Ava_2762	GcvT and GcvL and GcvH and GcvP	Arginine and proline metabolism	0	0	1000	0	2	1.4.4.2,1.8.1.4,2.1.2.10		kegg
GLYCL_2	glycine cleavage system, cytosol	nadh[c] + co2[c] + nh4[c] + mlthf[c] -> nad[c] + thf[c] + gly[c]	(Ava_1651 or Ava_2760)	Ava_1651 Ava_2760	GcvT	Nitrogen metabolism	0	0	1000	0	2	2.1.2.10		kegg
ACCOACr	acetyl-CoA carboxylase, reversible	atp[c] + accoa[c] + hco3[c] <=> adp[c] + h[c] + malcoa[c] + pi[c]	(Ava_0185 and Ava_0516 and Ava_2314 and Ava_2535)	Ava_0185 Ava_0516 Ava_2314 Ava_2535	AccD and AccC and AccB and AccA	Pyruvate metabolism	1	-1000	1000	0	2	6.4.1.2		kegg
GLYCDx	Glycerol dehydrogenase	glyc[c] + nad[c] <=> dha[c] + h[c] + nadh[c]	Ava_0016	Ava_0016	GldA	Glycerolipid metabolism	1	-1000	1000	0	2	1.1.1.6		kegg
ALCD2y	alcohol dehydrogenase (ethanol, NADP)	nadp[c] + etoh[c] <=> h[c] + nadph[c] + acald[c]	Ava_2489	Ava_2489	YqhD	Glycolysis/Gluconeogenesis	1	-1000	1000	0	2	1.1.1.2		biocyc
MCITL2	methylisocitrate lyase	micit[c] <=> pyr[c] + succ[c]	Ava_4757	Ava_4757	PrpB	Propanoate metabolism	1	-1000	1000	0	2	4.1.3.30		kegg
MICITDr	2-methylisocitrate dehydratase	2mcacn[c] + h2o[c] <=> micit[c]	Ava_0569	Ava_0569	AcnB	Propanoate metabolism	1	-1000	1000	0	2	4.2.1.99		kegg
PPAKr	Propionate kinase	adp[c] + ppap[c] <=> atp[c] + ppa[c]	Ava_0490	Ava_0490	AckA	Pyruvate metabolism	1	-1000	1000	0	2	2.7.2.1		kegg
PACPT	propionyladenylate:CoA propionyltransferase	ppcoa[c] + h[c] + amp[c] <=> coa[c] + ppad[c]	Ava_1206	Ava_1206	Acs	Propanoate metabolism	1	-1000	1000	0	2	6.2.1.1		kegg
APAT	ATP:propanoate adenyltransferase	ppad[c] + ppi[c] <=> atp[c] + ppa[c]	Ava_1206	Ava_1206	Acs	Propanoate metabolism	1	-1000	1000	0	2	6.2.1.1		kegg
ACLS	acetolactate synthase	h[c] + 2 pyr[c] -> co2[c] + alac-S[c]	(Ava_2035 and Ava_2757 and Ava_3533)	Ava_2035 Ava_2757 Ava_3533	IlvH and IlvB and IlVG	Valine, leucine and isoleucine biosynthesis	0	0	1000	0	3	2.2.1.6		[30]
MALEI	maleate cis-trans-isomerase	male[c] <=> fum[c]	Ava_4999	Ava_4999	MaiA	Nicotinate and nicotinamide metabolism	1	-1000	1000	0	2	5.2.1.1		kegg
MI1PP	myo-inositol 1-phosphatase	h2o[c] + mi1p-D[c] -> inost[c] + pi[c]	(Ava_0983 or Ava_3333)	Ava_0983 Ava_3333	SuhB	Inositol phosphate metabolism	0	0	1000	0	2	3.1.3.25		kegg
MI3PP	myo-inositol 3-phosphatase	h2o[c] + mi3p-D[c] -> inost[c] + pi[c]	(Ava_0983 or Ava_3333)	Ava_0983 Ava_3333	SuhB	Inositol phosphate metabolism	0	0	1000	0	2	3.1.3.25		kegg
MI4PP	myo-inositol 4-phosphatase	h2o[c] + mi4p-D[c] -> inost[c] + pi[c]	(Ava_0983 or Ava_3333)	Ava_0983 Ava_3333	SuhB	Inositol phosphate metabolism	0	0	1000	0	2	3.1.3.25		kegg
INS2D	myo-inositol 2-dehydrogenase	inost[c] + nad[c] <=> 2ins[c] + nadh[c] + h[c]	Ava_0798	Ava_0798	IolG	Inositol phosphate metabolism	1	-1000	1000	0	2	1.1.1.18		kegg
2INSD	2-inosose dehydratase	2ins[c] <=> dkdi[c] + h2o[c]	Ava_4190	Ava_4190	IolE	Inositol phosphate metabolism	1	-1000	1000	0	2	4.2.1.44		kegg
NDH1_1p	NAD(P)H dehydrogenase (periplasm)	4 h[c] + nadph[c] + pq[p] -> nadp[c] + 3 h[p] + pqh2[p]	((Ava_1745 or Ava_2308 or Ava_2796) and Ava_1746 and Ava_2714 and Ava_2153 and Ava_1858 and Ava_2717 and Ava_2716 and Ava_3198 and Ava_2715 and Ava_1860 and Ava_1859 and Ava_0303 and Ava_0690 and Ava_4653 and Ava_4654 and Ava_4657)	Ava_1745 Ava_2308 Ava_2796 Ava_1746 Ava_2714 Ava_2153 Ava_1858 Ava_2717 Ava_2716 Ava_3198 Ava_2715 Ava_1860 Ava_1859 Ava_0303 Ava_0690 Ava_4653 Ava_4654 Ava_4657	(NdhD1 or NdhD2 or NdhD3) and NdhF1 and NdhA and NdhB and NdhC and NdhE and NdhG and NdhH and NdhI and NdhJ and NdhK and NdhM and NdhN and HoxE and HoxF and HoxU	Oxidative phosphorylation	0	0	1000	0	3	1.6.5.3		[31],[32],[33]
NDH1_2p	NAD(P)H dehydrogenase (periplasm)	4 h[c] + nadh[c] + pq[p] -> nad[c] + 3 h[p] + pqh2[p]	((Ava_1745 or Ava_2308 or Ava_2796) and Ava_1746 and Ava_2714 and Ava_2153 and Ava_1858 and Ava_2717 and Ava_2716 and Ava_3198 and Ava_2715 and Ava_1860 and Ava_1859 and Ava_0303 and Ava_0690 and Ava_4653 and Ava_4654 and Ava_4657)	Ava_1745 Ava_2308 Ava_2796 Ava_1746 Ava_2714 Ava_2153 Ava_1858 Ava_2717 Ava_2716 Ava_3198 Ava_2715 Ava_1860 Ava_1859 Ava_0303 Ava_0690 Ava_4653 Ava_4654 Ava_4657	(NdhD1 or NdhD2 or NdhD3) and NdhF1 and NdhA and NdhB and NdhC and NdhE and NdhG and NdhH and NdhI and NdhJ and NdhK and NdhM and NdhN and HoxE and HoxF and HoxU	Oxidative phosphorylation	0	0	1000	0	3	1.6.5.3		[31],[32],[33]
NDH1_1u	NAD(P)H dehydrogenase (tilacoide)	4 h[c] + nadph[c] + pq[u] -> nadp[c] + 3 h[u] + pqh2[u]	((Ava_1745 or Ava_2308 or Ava_2796) and Ava_1746 and Ava_2714 and Ava_2153 and Ava_1858 and Ava_2717 and Ava_2716 and Ava_3198 and Ava_2715 and Ava_1860 and Ava_1859 and Ava_0303 and Ava_0690 and Ava_4653 and Ava_4654 and Ava_4657)	Ava_1745 Ava_2308 Ava_2796 Ava_1746 Ava_2714 Ava_2153 Ava_1858 Ava_2717 Ava_2716 Ava_3198 Ava_2715 Ava_1860 Ava_1859 Ava_0303 Ava_0690 Ava_4653 Ava_4654 Ava_4657	(NdhD1 or NdhD2 or NdhD3) and NdhF1 and NdhA and NdhB and NdhC and NdhE and NdhG and NdhH and NdhI and NdhJ and NdhK and NdhM and NdhN and HoxE and HoxF and HoxU	Oxidative phosphorylation	0	0	1000	0	3	1.6.5.3		[31],[32],[33]
NDH1_2u	NAD(P)H dehydrogenase (tilacoide)	4 h[c] + nadh[c] + pq[u] -> nad[c] + 3 h[u] + pqh2[u]	((Ava_1745 or Ava_2308 or Ava_2796) and Ava_1746 and Ava_2714 and Ava_2153 and Ava_1858 and Ava_2717 and Ava_2716 and Ava_3198 and Ava_2715 and Ava_1860 and Ava_1859 and Ava_0303 and Ava_0690 and Ava_4653 and Ava_4654 and Ava_4657)	Ava_1745 Ava_2308 Ava_2796 Ava_1746 Ava_2714 Ava_2153 Ava_1858 Ava_2717 Ava_2716 Ava_3198 Ava_2715 Ava_1860 Ava_1859 Ava_0303 Ava_0690 Ava_4653 Ava_4654 Ava_4657	(NdhD1 or NdhD2 or NdhD3) and NdhF1 and NdhA and NdhB and NdhC and NdhE and NdhG and NdhH and NdhI and NdhJ and NdhK and NdhM and NdhN and HoxE and HoxF and HoxU	Oxidative phosphorylation	0	0	1000	0	3	1.6.5.3		[31],[32],[33]
NDH2	NADH dehydrogenase 2 (tilacoide)	h[c] + nadh[c] + pq[u] -> nad[c] + pqh2[u]	(Ava_0810 or Ava_0942 or Ava_2770 or Ava_3574 or Ava_4690 or Ava_4691 or Ava_4994)	Ava_0810 Ava_0942 Ava_2770 Ava_3574 Ava_4690 Ava_4691 Ava_4994	Ndh	Oxidative phosphorylation	0	0	1000	0	3	1.6.99.3		[34]
CYO1b	cytochrome c oxidase, (2 protons)	4 h[c] + 2 focytc6[u] + 0.5 o2[u] -> 2 h[u] + 2 ficytc6[u] + h2o[u]	((Ava_0447 or Ava_0529 or Ava_3576 or Ava_4299 or Ava_B0178) and (Ava_0446 or Ava_0528 or Ava_3577 or Ava_4298 or Ava_B0179) and (Ava_0448 or Ava_0530 or Ava_3575 or Ava_4300 or Ava_B0177))	Ava_0447 Ava_0529 Ava_3576 Ava_4299 Ava_B0178 Ava_0446 Ava_0528 Ava_3577 Ava_4298 Ava_B0179 Ava_0448 Ava_0530 Ava_3575 Ava_4300 Ava_B0177	CoxA and CoxB and CoxC	Photosynthesis	0	0	1000	0	4	1.9.3.1		[36],[37],[40]
CYO1b2	cytochrome c oxidase, (2 protons)	4 h[c] + 2 pcrd[u] + 0.5 o2[u] -> 2 h[u] + 2 pcox[u] + h2o[u]	((Ava_0447 or Ava_0529 or Ava_3576 or Ava_4299 or Ava_B0178) and (Ava_0446 or Ava_0528 or Ava_3577 or Ava_4298 or Ava_B0179) and (Ava_0448 or Ava_0530 or Ava_3575 or Ava_4300 or Ava_B0177))	Ava_0447 Ava_0529 Ava_3576 Ava_4299 Ava_B0178 Ava_0446 Ava_0528 Ava_3577 Ava_4298 Ava_B0179 Ava_0448 Ava_0530 Ava_3575 Ava_4300 Ava_B0177	CoxA and CoxB and CoxC	Photosynthesis	0	0	1000	0	4	1.9.3.1		[36],[37],[40]
CYO1b2pp	cytochrome c oxidase, (2 protons periplasm)	4 h[c] + 2 pcrd[p] + 0.5 o2[p] -> 2 h[p] + 2 pcox[p] + h2o[p]	((Ava_0447 or Ava_0529 or Ava_3576 or Ava_4299 or Ava_B0178) and (Ava_0446 or Ava_0528 or Ava_3577 or Ava_4298 or Ava_B0179) and (Ava_0448 or Ava_0530 or Ava_3575 or Ava_4300 or Ava_B0177))	Ava_0447 Ava_0529 Ava_3576 Ava_4299 Ava_B0178 Ava_0446 Ava_0528 Ava_3577 Ava_4298 Ava_B0179 Ava_0448 Ava_0530 Ava_3575 Ava_4300 Ava_B0177	CoxA and CoxB and CoxC	Oxidative phosphorylation	0	0	1000	0	4	1.9.3.1		[36],[37],[40]
CYO1bpp	cytochrome c oxidase, (2 protons)	4 h[c] + 2 focytc6[p] + 0.5 o2[p] -> 2 h[p] + 2 ficytc6[p] + h2o[p]	((Ava_0447 or Ava_0529 or Ava_3576 or Ava_4299 or Ava_B0178) and (Ava_0446 or Ava_0528 or Ava_3577 or Ava_4298 or Ava_B0179) and (Ava_0448 or Ava_0530 or Ava_3575 or Ava_4300 or Ava_B0177))	Ava_0447 Ava_0529 Ava_3576 Ava_4299 Ava_B0178 Ava_0446 Ava_0528 Ava_3577 Ava_4298 Ava_B0179 Ava_0448 Ava_0530 Ava_3575 Ava_4300 Ava_B0177	CoxA and CoxB and CoxC	Oxidative phosphorylation	0	0	1000	0	4	1.9.3.1		[36],[37],[40]
PPK2r	polyphosphate kinase	atp[c] + ppi[c] <=> adp[c] + pppi[c]	Ava_3165	Ava_3165	Ppk	Oxidative phosphorylation	1	-1000	1000	0	2	2.7.4.1		kegg
PPA	inorganic diphosphatase	h2o[c] + ppi[c] -> h[c] + 2 pi[c]	Ava_3548	Ava_3548	Ppa	Oxidative phosphorylation	1	-1000	1000	0	2	3.6.1.1		kegg
ATPS4rpp	ATP synthase (four protons for one ATP) (periplasm)	3 adp[c] + 3 pi[c] + 14 h[p] <=> 3 atp[c] + 11 h[c] + 3 h2o[c]	(Ava_2297 and Ava_2298 and Ava_2610 and Ava_2611 and Ava_2612 and Ava_2613 and Ava_2614 and Ava_2615 and Ava_2616)	Ava_2297 Ava_2298 Ava_2610 Ava_2611 Ava_2612 Ava_2613 Ava_2614 Ava_2615 Ava_2616	AtpC and AtpD and AtpG and AtpA and AtpH and AtpF and AtpG and AtpE and AtpB	Oxidative phosphorylation	1	-1000	1000	0	4	3.6.3.14		[38],[39]
ATPSu	ATP synthetase(u)	3 adp[c] + 3 pi[c] + 14 h[u] <=> 3 atp[c] + 11 h[c] + 3 h2o[c]	(Ava_2297 and Ava_2298 and Ava_2610 and Ava_2611 and Ava_2612 and Ava_2613 and Ava_2614 and Ava_2615 and Ava_2616)	Ava_2297 Ava_2298 Ava_2610 Ava_2611 Ava_2612 Ava_2613 Ava_2614 Ava_2615 Ava_2616	AtpC and AtpD and AtpG and AtpA and AtpH and AtpF and AtpG and AtpE and AtpB	Oxidative phosphorylation	1	-1000	1000	0	4	3.6.3.14		[38],[39]
CYTBDpp	cytochrome oxidase bd (periplasm)	pqh2[p] + 0.5 o2[p] -> pq[p] + h2o[p]	(Ava_1674 or Ava_4048 or Ava_B0172 or Ava_B0175) and (Ava_1675 or Ava_4047 or Ava_B0173 or Ava_B0174)	Ava_1674 Ava_4048 Ava_B0172 Ava_B0175 Ava_1675 Ava_4047 Ava_B0173 Ava_B0174	CydA and CydB	Oxidative phosphorylation	0	0	1000	0	4	1.10.3.-	Cytochrome bd in cyanobacteria has been reported to also be located in thylakoid membrane.	[41],[42],[43]
CYTBDu	cytochrome oxidase bd (lumen)	pqh2[u] + 0.5 o2[u] -> pq[u] + h2o[u]	(Ava_1674 or Ava_4048 or Ava_B0172 or Ava_B0175) and (Ava_1675 or Ava_4047 or Ava_B0173 or Ava_B0174)	Ava_1674 Ava_4048 Ava_B0172 Ava_B0175 Ava_1675 Ava_4047 Ava_B0173 Ava_B0174	CydA and CydB	Photosynthesis	0	0	1000	0	4	1.10.3.-		[41],[42],[43]
PSII	photosystem II	2 h[c] + pq[u] + h2o[u] + 2 photon[c] -> 2 h[u] + pqh2[u] + 0.5 o2[u]	(Ava_1583 and Ava_1597 and Ava_2138 and Ava_2460 and Ava_3553 and Ava_4121 and Ava_1242 and Ava_2512 and Ava_1507 and Ava_1243 and Ava_1855 and Ava_1854 and Ava_4450 and Ava_3001 and Ava_1852 and Ava_4488 and Ava_1853 and Ava_4486a and Ava_4451 and Ava_1843 and Ava_0834 and Ava_1506 and Ava_0635 and Ava_2746 and Ava_0518 and Ava_3682 and Ava_1705 and Ava_0578 and Ava_0593 and Ava_3728)	Ava_1583 Ava_1597 Ava_2138 Ava_2460 Ava_3553 Ava_4121 Ava_1242 Ava_2512 Ava_1507 Ava_1243 Ava_1855 Ava_1854 Ava_4450 Ava_3001 Ava_1852 Ava_4488 Ava_1853 Ava_4486a Ava_4451 Ava_1843 Ava_0834 Ava_1506 Ava_0635 Ava_2746 Ava_0518 Ava_3682 Ava_1705 Ava_0578 Ava_0593 Ava_3728	PsbA1 and PsbA2 and PsbA3 and PsbA4 and PsbA5 and PsbA6 and PsbD1 and PsbD2 and PsbB and PsbC and PsbE and PsbF and PsbH and PsbI and PsbJ and PsbK and PsbL and PsbM and PsbN and PsbO and PsbP and PsbT and PsbU and PsbV and PsbX and PsbY and PsbZ and Psb27 and Psb28 and Psb28-2	Photosynthesis	0	0	1000	0	4			[44],[45],[14]
PSI	photosystem I (plastocyanin)	2 pcrd[u] + 2 fdxo-2:2[c] + 2 photon[c] -> 2 pcox[u] + 2 fdxr-2:2[c]	(Ava_2405 and (Ava_2406 or Ava_2567) and Ava_3484 and Ava_4722 and Ava_1270 and Ava_1478 and Ava_1851 and Ava_1477 and (Ava_2445 or Ava_2539 or Ava_2540) and Ava_1476 and Ava_2005 and Ava_3007)	Ava_2405 Ava_2406 Ava_2567 Ava_3484 Ava_4722 Ava_1270 Ava_1478 Ava_1851 Ava_1477 Ava_2445 Ava_2539 Ava_2540 Ava_1476 Ava_2005 Ava_3007	PsaA and PsaB and PsaC and PsaD and PsaE and PsaF and PsaI and PsaJ and PsaK and PsaL and PsaM and PsaX	Photosynthesis	0	0	1000	0	4			[46],[47],[14]
PSI_2	photosystem I (ferrocytochrome)	2 focytc6[u] + 2 fdxo-2:2[c] + 2 photon[c] -> 2 ficytc6[u] + 2 fdxr-2:2[c]	(Ava_2405 and (Ava_2406 or Ava_2567) and Ava_3484 and Ava_4722 and Ava_1270 and Ava_1478 and Ava_1851 and Ava_1477 and (Ava_2445 or Ava_2539 or Ava_2540) and Ava_1476 and Ava_2005 and Ava_3007)	Ava_2405 Ava_2406 Ava_2567 Ava_3484 Ava_4722 Ava_1270 Ava_1478 Ava_1851 Ava_1477 Ava_2445 Ava_2539 Ava_2540 Ava_1476 Ava_2005 Ava_3007	PsaA and PsaB and PsaC and PsaD and PsaE and PsaF and PsaI and PsaJ and PsaK and PsaL and PsaM and PsaX	Photosynthesis	0	0	1000	0	4			[46],[47],[14]
CBFC2	cytochrome b6/f complex	2 h[c] + 2 ficytc6[u] + pqh2[u] -> 4 h[u] + 2 focytc6[u] + pq[u]	(Ava_0384 and Ava_3441 and Ava_0385 and Ava_3377 and Ava_4538 and Ava_3442 and Ava_2745 and Ava_4019 and Ava_4388 and Ava_1919 and Ava_1211 and Ava_2931 and Ava_2930 and Ava_2932 and Ava_2933 and Ava_2934 and Ava_2935 and Ava_2936 and Ava_2937 and Ava_2938 and Ava_2939 and Ava_2926 and Ava_2925 and Ava_2927 and Ava_2928 and Ava_2929 and Ava_2621 and Ava_2622 and Ava_2623 and Ava_3635 and Ava_2620…	Ava_0384 Ava_3441 Ava_0385 Ava_3377 Ava_4538 Ava_3442 Ava_2745 Ava_4019 Ava_4388 Ava_1919 Ava_1211 Ava_2931 Ava_2930 Ava_2932 Ava_2933 Ava_2934 Ava_2935 Ava_2936 Ava_2937 Ava_2938 Ava_2939 Ava_2926 Ava_2925 Ava_2927 Ava_2928 Ava_2929 Ava_2621 Ava_2622 Ava_2623 Ava_3635 Ava_2620 Ava_0146	PetA and PetB and PetC1 and PetC2 and PetC3 and PetD and PetE and PetG and PetL and PetM and PetN and CpcA and CpcB and CpcC and CpcD and CpcE and CpcF and CpcG1 and CpcG2 and CpcG3 and CpcG4 and PecA and PecB and PecC and PecE and PecF and ApcA and ApcB and ApcC and ApcD and ApcE and ApcF	Photosynthesis	0	0	1000	0	4	1.10.9.1		[48],[49],[50]
CBFCpp	cytochrome b6/f complex periplasm	2 h[c] + 2 pcox[p] + pqh2[p] -> 4 h[p] + 2 pcrd[p] + pq[p]	(Ava_0384 and Ava_3441 and Ava_0385 and Ava_3377 and Ava_4538 and Ava_3442 and Ava_2745 and Ava_4019 and Ava_4388 and Ava_1919 and Ava_1211 and Ava_2931 and Ava_2930 and Ava_2932 and Ava_2933 and Ava_2934 and Ava_2935 and Ava_2936 and Ava_2937 and Ava_2938 and Ava_2939 and Ava_2926 and Ava_2925 and Ava_2927 and Ava_2928 and Ava_2929 and Ava_2621 and Ava_2622 and Ava_2623 and Ava_3635 and Ava_2620…	Ava_0384 Ava_3441 Ava_0385 Ava_3377 Ava_4538 Ava_3442 Ava_2745 Ava_4019 Ava_4388 Ava_1919 Ava_1211 Ava_2931 Ava_2930 Ava_2932 Ava_2933 Ava_2934 Ava_2935 Ava_2936 Ava_2937 Ava_2938 Ava_2939 Ava_2926 Ava_2925 Ava_2927 Ava_2928 Ava_2929 Ava_2621 Ava_2622 Ava_2623 Ava_3635 Ava_2620 Ava_0146	PetA and PetB and PetC1 and PetC2 and PetC3 and PetD and PetE and PetG and PetL and PetM and PetN and CpcA and CpcB and CpcC and CpcD and CpcE and CpcF and CpcG1 and CpcG2 and CpcG3 and CpcG4 and PecA and PecB and PecC and PecE and PecF and ApcA and ApcB and ApcC and ApcD and ApcE and ApcF	Oxidative phosphorylation	0	0	1000	0	4	1.10.9.1		[48],[49],[50]
CBFCu	cytochrome b6/f complex	2 h[c] + pqh2[u] + 2 pcox[u] -> 4 h[u] + pq[u] + 2 pcrd[u]	(Ava_0384 and Ava_3441 and Ava_0385 and Ava_3377 and Ava_4538 and Ava_3442 and Ava_2745 and Ava_4019 and Ava_4388 and Ava_1919 and Ava_1211 and Ava_2931 and Ava_2930 and Ava_2932 and Ava_2933 and Ava_2934 and Ava_2935 and Ava_2936 and Ava_2937 and Ava_2938 and Ava_2939 and Ava_2926 and Ava_2925 and Ava_2927 and Ava_2928 and Ava_2929 and Ava_2621 and Ava_2622 and Ava_2623 and Ava_3635 and Ava_2620…	Ava_0384 Ava_3441 Ava_0385 Ava_3377 Ava_4538 Ava_3442 Ava_2745 Ava_4019 Ava_4388 Ava_1919 Ava_1211 Ava_2931 Ava_2930 Ava_2932 Ava_2933 Ava_2934 Ava_2935 Ava_2936 Ava_2937 Ava_2938 Ava_2939 Ava_2926 Ava_2925 Ava_2927 Ava_2928 Ava_2929 Ava_2621 Ava_2622 Ava_2623 Ava_3635 Ava_2620 Ava_0146	PetA and PetB and PetC1 and PetC2 and PetC3 and PetD and PetE and PetG and PetL and PetM and PetN and CpcA and CpcB and CpcC and CpcD and CpcE and CpcF and CpcG1 and CpcG2 and CpcG3 and CpcG4 and PecA and PecB and PecC and PecE and PecF and ApcA and ApcB and ApcC and ApcD and ApcE and ApcF	Photosynthesis	0	0	1000	0	4	1.10.9.1		[48],[49],[50]
CBFC2pp	cytochrome b6/f complex periplasm	2 h[c] + pqh2[p] + 2 ficytc6[p] -> 4 h[p] + pq[p] + 2 focytc6[p]	(Ava_0384 and Ava_3441 and Ava_0385 and Ava_3377 and Ava_4538 and Ava_3442 and Ava_2745 and Ava_4019 and Ava_4388 and Ava_1919 and Ava_1211 and Ava_2931 and Ava_2930 and Ava_2932 and Ava_2933 and Ava_2934 and Ava_2935 and Ava_2936 and Ava_2937 and Ava_2938 and Ava_2939 and Ava_2926 and Ava_2925 and Ava_2927 and Ava_2928 and Ava_2929 and Ava_2621 and Ava_2622 and Ava_2623 and Ava_3635 and Ava_2620…	Ava_0384 Ava_3441 Ava_0385 Ava_3377 Ava_4538 Ava_3442 Ava_2745 Ava_4019 Ava_4388 Ava_1919 Ava_1211 Ava_2931 Ava_2930 Ava_2932 Ava_2933 Ava_2934 Ava_2935 Ava_2936 Ava_2937 Ava_2938 Ava_2939 Ava_2926 Ava_2925 Ava_2927 Ava_2928 Ava_2929 Ava_2621 Ava_2622 Ava_2623 Ava_3635 Ava_2620 Ava_0146	PetA and PetB and PetC1 and PetC2 and PetC3 and PetD and PetE and PetG and PetL and PetM and PetN and CpcA and CpcB and CpcC and CpcD and CpcE and CpcF and CpcG1 and CpcG2 and CpcG3 and CpcG4 and PecA and PecB and PecC and PecE and PecF and ApcA and ApcB and ApcC and ApcD and ApcE and ApcF	Oxidative phosphorylation	0	0	1000	0	4	1.10.9.1		[48],[49],[50]
FNOR	ferredoxin---NADP+ reductase	h[c] + nadp[c] + 2 fdxr-2:2[c] <=> nadph[c] + 2 fdxo-2:2[c]	((Ava_0568 or Ava_0756 or Ava_0981 or Ava_1533) and Ava_0782)	Ava_0568 Ava_0756 Ava_0981 Ava_1533 Ava_0782	PetF and PetH	Photosynthesis	1	-1000	1000	0	4	1.18.1.2		[51],[52]
F6PPK	D-fructose-6-phosphate D-eryhthrose-4-phosphate-lyase	f6p[c] + pi[c] -> actp[c] + e4p[c] + h2o[c]	Ava_0496	Ava_0496	Xfp	Carbon fixation	0	0	1000	0	4	4.1.2.22		[53]
X5PPK	D-xylulose-5-phosphate D-glyceraldehyde-3-phosphate-lyase	xu5p-D[c] + pi[c] -> actp[c] + g3p[c] + h2o[c]	Ava_0496 or Ava_4264	Ava_0496 Ava_4264	Xfp	Carbon fixation	0	0	1000	0	4	4.1.2.9		[53]
PRUK	phosphoribulokinase	atp[c] + ru5p-D[c] -> adp[c] + h[c] + rb15bp[c]	(Ava_0169 or Ava_0781)	(Ava_0169 or Ava_0781)	PrK	Carbon fixation	0	0	1000	0	2	2.7.1.19		kegg
SBP	sedoheptulose-bisphosphatase	h2o[c] + s17bp[c] -> pi[c] + s7p[c]	(Ava_1680 or Ava_3697)	Ava_1680 Ava_3697	Fbp or GlpX	Carbon fixation	0	0	1000	0	2	3.1.3.37		kegg
PGCD	phosphoglycerate dehydrogenase	3pg[c] + nad[c] -> 3php[c] + h[c] + nadh[c]	Ava_3759	Ava_3759	SerA	Glycine and Serine Metabolism	0	0	1000	0	3	1.1.1.95		[54]
PSERT	phosphoserine transaminase	3php[c] + glu-L[c] <=> akg[c] + pser-L[c]	Ava_1171	Ava_1171	SerC	Glycine and Serine Metabolism	1	-1000	1000	0	4	2.6.1.52		[14],[54]
PSP_L	phosphoserine phosphatase (L-serine)	h2o[c] + pser-L[c] -> pi[c] + ser-L[c]	Ava_0278	Ava_0278	SerB	Glycine and Serine Metabolism	0	0	1000	0	3	3.1.3.3		[54]
FALDH2	formaldehyde dehydrogenase	hmgth[c] + nad[c] <=> sfglutth[c] + h[c] + nadh[c]	Ava_1089	Ava_1089	FrmA	Glutathione metabolism	1	-1000	1000	0	2	1.1.1.284		kegg
SFGTH	s-formylglutathione hydrolase	sfglutth[c] + h2o[c] -> for[c] + gthrd[c] + h[c]	Ava_1087	Ava_1087	FrmB	Glutathione metabolism	0	0	1000	0	2	3.1.2.12		kegg
NIT	nitrogenase	16 atp[c] + 16 h2o[c] + n2[c] + 8 fdxr-2:2[c] -> 16 adp[c] + 16 pi[c] + h2[c] + 2 nh4[c] + 6 h[c] + 8 fdxo-2:2[c]	((Ava_3917 or Ava_4248) and (Ava_3916 or Ava_4046 or Ava_4054 or Ava_4247 or Ava_4478) and (Ava_3930 or Ava_4249)) or (Ava_4026 and Ava_4054 and Ava_4027)	Ava_3917 Ava_4248 Ava_3916 Ava_4046 Ava_4054 Ava_4247 Ava_4478 Ava_3930 Ava_4249 Ava_4026 Ava_4054 Ava_4027	(NifD and NifH and NifK) or (VnfD and VnfH and VnfK)	Nitrogen metabolism	0	0	0	0	4	1.18.6.1		[55],[56],[145]
HCO3E	HCO3 equilibration reaction	co2[c] + h2o[c] <=> h[c] + hco3[c]	(Ava_0973 or Ava_0990 or Ava_0991 or Ava_2165)	Ava_0973 Ava_0990 Ava_0991 Ava_2165	EcaA or IcfA	Carbon fixation	1	-1000	1000	0	3	4.2.1.1		[57]	Shiraiwa Y, Miyachi S. Role of carbonic anhydrase in photosynthesis of blue green algae Anabaena variabilis. Plant cell physiology
CYNTAH	cyanate aminohydrolase	cynt[c] + 3 h[c] + hco3[c] -> 2 co2[c] + nh4[c]	Ava_3015	Ava_3015	CynS	Nitrogen metabolism	0	0	1000	0	2	4.2.1.104		kegg
GLUDy	glutamate dehydrogenase (NADP)	glu-L[c] + h2o[c] + nadp[c] <=> akg[c] + h[c] + nadph[c] + nh4[c]	(Ava_1204 or Ava_4115)	Ava_1204 Ava_4115	GdhA	Nitrogen metabolism	1	-1000	1000	0	2	1.4.1.4		kegg
GLNS	glutamine synthetase	atp[c] + glu-L[c] + nh4[c] -> adp[c] + gln-L[c] + h[c] + pi[c]	Ava_0147	Ava_0147	GlnA	Nitrogen metabolism	0	0	1000	0	3	6.3.1.2		[58]
GLMS	ferredoxin-dependent glutamate synthase	2 h[c] + akg[c] + gln-L[c] + 2 fdxr-2:2[c] -> 2 glu-L[c] + 2 fdxo-2:2[c]	Ava_1294	Ava_1294	GltS	Nitrogen metabolism	0	0	1000	0	2	1.4.7.1		kegg
HAMR	hydroxylamine reductase	ham[c] + nadh[c] + 2 h[c] -> nh4[c] + h2o[c] + nad[c]	Ava_3188	Ava_3188	Hcp	Nitrogen metabolism	0	0	1000	0	3	1.7.99.1		[59]	Adaption of the blue green algae Anabaena variabilis to hydroxylamine
NOR	ferredoxin-Nitrite reductase	8 h[c] + 6 fdxr-2:2[c] + no2[c] -> 2 h2o[c] + nh4[c] + 6 fdxo-2:2[c]	Ava_4539	Ava_4539	NirA	Nitrogen metabolism	0	0	1000	0	3	1.7.7.1		[60],[61]
NAR	ferredoxin-nitrate reductase	2 h[c] + 2 fdxr-2:2[c] + no3[c] -> h2o[c] + 2 fdxo-2:2[c] + no2[c]	Ava_4544	Ava_4544	NarB	Nitrogen metabolism	0	0	1000	0	3	1.7.7.2		[60],[61]
TAUDO	taurine dioxygenase	akg[c] + o2[c] + taur[c] -> aacald[c] + co2[c] + h[c] + so3[c] + succ[c]	(Ava_2481 or Ava_4329)	Ava_2481 Ava_4329	TauD	Sulfur, cysteine and methionine metabolism	0	0	1000	0	3	1.14.11.17		[64]
FDMO3	FMNH2-dependent monooxygenase (ethanesulfonate)	ethso3[c] + fmnh2[c] + o2[c] -> acald[c] + fmn[c] + h[c] + h2o[c] + so3[c]	(Ava_0105 or Ava_0106 or Ava_1266 or Ava_4142 or Ava_4330 or Ava_5016)	Ava_0105 Ava_0106 Ava_1266 Ava_4142 Ava_4330 Ava_5016	SsuD	Sulfur, cysteine and methionine metabolism	0	0	1000	0	3	1.14.14.5		[64]
CYANST	cyanide sulfurtransferase	cyan[c] + tsul[c] -> h[c] + so3[c] + tcynt[c]	(Ava_1779 or Ava_4079 or Ava_4507)	Ava_1779 Ava_4079 Ava_4507	Tst	Sulfur, cysteine and methionine metabolism	0	0	1000	0	2	2.8.1.1		kegg
SULR	ferredoxin-sulfite reductase	8 h[c] + 6 fdxr-2:2[c] + so3[c] -> 3 h2o[c] + 6 fdxo-2:2[c] + h2s[c]	Ava_5043	Ava_5043	Sir	Sulfur, cysteine and methionine metabolism	0	0	1000	0	2	1.8.7.1		kegg
PAPSR	phosphoadenylyl-sulfate reductase (thioredoxin)	paps[c] + trdrd[c] -> 2 h[c] + pap[c] + so3[c] + trdox[c]	Ava_3330	Ava_3330	CysH	Sulfur, cysteine and methionine metabolism	0	0	1000	0	2	1.8.4.8		kegg
BPNT2	3',5'-bisphosphate nucleotidase	h2o[c] + paps[c] -> aps[c] + pi[c]	Ava_1985	Ava_1985	CysQ	Sulfur, cysteine and methionine metabolism	0	0	1000	0	2	3.1.3.7		kegg
SADT	sulfate adenylyltransferase	atp[c] + h[c] + so4[c] -> ppi[c] + aps[c]	Ava_2382	Ava_2382	Met3	Sulfur, cysteine and methionine metabolism	0	0	1000	0	2	2.7.7.4		kegg
CYSS	cysteine synthase	acser[c] + h2s[c] -> ac[c] + cys-L[c] + h[c]	(Ava_0452 or Ava_1347 or Ava_2508 or Ava_5019)	Ava_0452 Ava_1347 Ava_2508 Ava_5019	CysK or CysM	Sulfur, cysteine and methionine metabolism	0	0	1000	0	2	2.5.1.47		kegg
SERAT	serine O-acetyltransferase	accoa[c] + ser-L[c] <=> coa[c] + acser[c]	(Ava_1668 or Ava_3953 or Ava_5017)	Ava_1668 Ava_3953 Ava_5017	CysE	Sulfur, cysteine and methionine metabolism	1	-1000	1000	0	2	2.3.1.30		kegg
MCOATA	Malonyl-CoA-ACP transacylase	ACP[c] + malcoa[c] <=> coa[c] + malACP[c]	Ava_2730	Ava_2730	FabD	Fatty acid biosynthesis	1	-1000	1000	0	2	2.3.1.39		kegg
KAS15	beta-ketoacyl-ACP synthase (2)	h[c] + malACP[c] + accoa[c] -> co2[c] + actACP[c] + coa[c]	Ava_2729	Ava_2729	FabH	Fatty acid biosynthesis	0	0	1000	0	2	2.3.1.180		kegg
KAS14	beta-ketoacyl-ACP synthase	h[c] + malACP[c] + acACP[c] -> co2[c] + actACP[c] + ACP[c]	(Ava_1238 or Ava_3646)	Ava_1238 Ava_3646	FabF	Fatty acid biosynthesis	0	0	1000	0	2	2.3.1.179		kegg
3OAR40	3-oxoacyl-[acyl-carrier-protein] reductase (n-C4:0)	actACP[c] + h[c] + nadph[c] <=> 3haACP[c] + nadp[c]	(Ava_0311 or Ava_1572 or Ava_2965 or Ava_3459 or Ava_3764)	Ava_0311 Ava_1572 Ava_2965 Ava_3459 Ava_3764	FabG	Fatty acid biosynthesis	1	-1000	1000	0	2	1.1.1.100		kegg
3HAD40	3-hydroxyacyl-[acyl-carrier-protein] dehydratase (n-C4:0)	3haACP[c] -> but2eACP[c] + h2o[c]	Ava_0096	Ava_0096	FabZ	Fatty acid biosynthesis	0	0	1000	0	2	4.2.1.59		kegg
EAR40y	enoyl-[acyl-carrier-protein] reductase (NADPH) (n-C4:0)	but2eACP[c] + h[c] + nadph[c] -> butACP[c] + nadp[c]	Ava_3284	Ava_3284	FabI	Fatty acid biosynthesis	0	0	1000	0	3	1.3.1.10	only nadph is required	[65]
3OAS60	3-oxoacyl-[acyl-carrier-protein] synthase (n-C6:0)	butACP[c] + h[c] + malACP[c] -> 3ohexACP[c] + ACP[c] + co2[c]	(Ava_1238 or Ava_3646)	Ava_1238 Ava_3646	FabF	Fatty acid biosynthesis	0	0	1000	0	2	2.3.1.179		kegg
3OAR60	3-oxoacyl-[acyl-carrier-protein] reductase (n-C6:0)	3ohexACP[c] + h[c] + nadph[c] <=> 3hhexACP[c] + nadp[c]	(Ava_0311 or Ava_1572 or Ava_2965 or Ava_3459 or Ava_3764)	Ava_0311 Ava_1572 Ava_2965 Ava_3459 Ava_3764	FabG	Fatty acid biosynthesis	1	-1000	1000	0	2	1.1.1.100		kegg
3HAD60	3-hydroxyacyl-[acyl-carrier-protein] dehydratase (n-C6:0)	3hhexACP[c] -> h2o[c] + thex2eACP[c]	Ava_0096	Ava_0096	FabZ	Fatty acid biosynthesis	0	0	1000	0	2	4.2.1.59		kegg
EAR60y	enoyl-[acyl-carrier-protein] reductase (NADPH) (n-C6:0)	h[c] + nadph[c] + thex2eACP[c] -> hexACP[c] + nadp[c]	Ava_3284	Ava_3284	FabI	Fatty acid biosynthesis	0	0	1000	0	3	1.3.1.10		[65]
3OAS80	3-oxoacyl-[acyl-carrier-protein] synthase (n-C8:0)	h[c] + hexACP[c] + malACP[c] -> 3ooctACP[c] + ACP[c] + co2[c]	(Ava_1238 or Ava_3646)	Ava_1238 Ava_3646	FabF	Fatty acid biosynthesis	0	0	1000	0	2	2.3.1.179		kegg
3OAR80	3-oxoacyl-[acyl-carrier-protein] reductase (n-C8:0)	3ooctACP[c] + h[c] + nadph[c] <=> 3hoctACP[c] + nadp[c]	(Ava_0311 or Ava_1572 or Ava_2965 or Ava_3459 or Ava_3764)	Ava_0311 Ava_1572 Ava_2965 Ava_3459 Ava_3764	FabG	Fatty acid biosynthesis	1	-1000	1000	0	2	1.1.1.100		kegg
3HAD80	3-hydroxyacyl-[acyl-carrier-protein] dehydratase (n-C8:0)	3hoctACP[c] -> h2o[c] + toct2eACP[c]	Ava_0096	Ava_0096	FabZ	Fatty acid biosynthesis	0	0	1000	0	2	4.2.1.59		kegg
EAR80y	enoyl-[acyl-carrier-protein] reductase (NADPH) (n-C8:0)	h[c] + nadph[c] + toct2eACP[c] -> nadp[c] + ocACP[c]	Ava_3284	Ava_3284	FabI	Fatty acid biosynthesis	0	0	1000	0	3	1.3.1.10		[65]
3OAS100	3-oxoacyl-[acyl-carrier-protein] synthase (n-C10:0)	h[c] + malACP[c] + ocACP[c] -> 3odecACP[c] + ACP[c] + co2[c]	(Ava_1238 or Ava_3646)	Ava_1238 Ava_3646	FabF	Fatty acid biosynthesis	0	0	1000	0	2	2.3.1.179		kegg
3OAR100	3-oxoacyl-[acyl-carrier-protein] reductase (n-C10:0)	3odecACP[c] + h[c] + nadph[c] <=> 3hdecACP[c] + nadp[c]	(Ava_0311 or Ava_1572 or Ava_2965 or Ava_3459 or Ava_3764)	Ava_0311 Ava_1572 Ava_2965 Ava_3459 Ava_3764	FabG	Fatty acid biosynthesis	1	-1000	1000	0	2	1.1.1.100		kegg
3HAD100	3-hydroxyacyl-[acyl-carrier-protein] dehydratase (n-C10:0)	3hdecACP[c] -> h2o[c] + tdec2eACP[c]	Ava_0096	Ava_0096	FabZ	Fatty acid biosynthesis	0	0	1000	0	2	4.2.1.59		kegg
EAR100y	enoyl-[acyl-carrier-protein] reductase (NADPH) (n-C10:0)	h[c] + nadph[c] + tdec2eACP[c] -> dcaACP[c] + nadp[c]	Ava_3284	Ava_3284	FabI	Fatty acid biosynthesis	0	0	1000	0	3	1.3.1.10		[65]
3OAS120	3-oxoacyl-[acyl-carrier-protein] synthase (n-C12:0)	dcaACP[c] + h[c] + malACP[c] -> 3oddecACP[c] + ACP[c] + co2[c]	(Ava_1238 or Ava_3646)	Ava_1238 Ava_3646	FabF	Fatty acid biosynthesis	0	0	1000	0	2	2.3.1.179		kegg
T2DECAI	trans-2-decenoyl-ACP isomerase	tdec2eACP[c] <=> cdec3eACP[c]				Fatty acid biosynthesis	1	-1000	1000	0	1			[150]
3OAS121	3-oxoacyl-[acyl-carrier-protein] synthase (n-C12:1)	cdec3eACP[c] + h[c] + malACP[c] -> 3ocddec5eACP[c] + ACP[c] + co2[c]	(Ava_1238 or Ava_3646)	Ava_1238 Ava_3646	FabF	Fatty acid biosynthesis	0	0	1000	0	2	2.3.1.179		kegg
3OAR120	3-oxoacyl-[acyl-carrier-protein] reductase (n-C12:0)	3oddecACP[c] + h[c] + nadph[c] <=> 3hddecACP[c] + nadp[c]	(Ava_0311 or Ava_1572 or Ava_2965 or Ava_3459 or Ava_3764)	Ava_0311 Ava_1572 Ava_2965 Ava_3459 Ava_3764	FabG	Fatty acid biosynthesis	1	-1000	1000	0	2	1.1.1.100		kegg
3OAR121	3-oxoacyl-[acyl-carrier-protein] reductase (n-C12:1)	3ocddec5eACP[c] + h[c] + nadph[c] -> 3hcddec5eACP[c] + nadp[c]	(Ava_0311 or Ava_1572 or Ava_2965 or Ava_3459 or Ava_3764)	Ava_0311 Ava_1572 Ava_2965 Ava_3459 Ava_3764	FabG	Fatty acid biosynthesis	0	0	1000	0	2	1.1.1.100		kegg
3HAD120	3-hydroxyacyl-[acyl-carrier-protein] dehydratase (n-C12:0)	3hddecACP[c] -> h2o[c] + tddec2eACP[c]	Ava_0096	Ava_0096	FabZ	Fatty acid biosynthesis	0	0	1000	0	2	4.2.1.59		kegg
3HAD121	3-hydroxyacyl-[acyl-carrier-protein] dehydratase (n-C12:1)	3hcddec5eACP[c] -> h2o[c] + t3c5ddeceACP[c]	Ava_0096	Ava_0096	FabZ	Fatty acid biosynthesis	0	0	1000	0	2	4.2.1.59		kegg
EAR120y	enoyl-[acyl-carrier-protein] reductase (NADPH) (n-C12:0)	h[c] + nadph[c] + tddec2eACP[c] -> ddcaACP[c] + nadp[c]	Ava_3284	Ava_3284	FabI	Fatty acid biosynthesis	0	0	1000	0	3	1.3.1.10		[65]
EAR121y	enoyl-[acyl-carrier-protein] reductase (NADPH) (n-C12:1)	h[c] + nadph[c] + t3c5ddeceACP[c] -> cddec5eACP[c] + nadp[c]	Ava_3284	Ava_3284	FabI	Fatty acid biosynthesis	0	0	1000	0	3	1.3.1.10		[65]
3OAS140	3-oxoacyl-[acyl-carrier-protein] synthase (n-C14:0)	ddcaACP[c] + h[c] + malACP[c] -> 3omrsACP[c] + ACP[c] + co2[c]	(Ava_1238 or Ava_3646)	Ava_1238 Ava_3646	FabF	Fatty acid biosynthesis	0	0	1000	0	2	2.3.1.179		kegg
3OAS141	3-oxoacyl-[acyl-carrier-protein] synthase (n-C14:1)	cddec5eACP[c] + h[c] + malACP[c] -> 3ocmrs7eACP[c] + ACP[c] + co2[c]	(Ava_1238 or Ava_3646)	Ava_1238 Ava_3646	FabF	Fatty acid biosynthesis	0	0	1000	0	2	2.3.1.179		kegg
3OAR140	3-oxoacyl-[acyl-carrier-protein] reductase (n-C14:0)	3omrsACP[c] + h[c] + nadph[c] <=> 3hmrsACP[c] + nadp[c]	(Ava_0311 or Ava_1572 or Ava_2965 or Ava_3459 or Ava_3764)	Ava_0311 Ava_1572 Ava_2965 Ava_3459 Ava_3764	FabG	Fatty acid biosynthesis	1	-1000	1000	0	2	1.1.1.100		kegg
3OAR141	3-oxoacyl-[acyl-carrier-protein] reductase (n-C14:1)	3ocmrs7eACP[c] + h[c] + nadph[c] -> 3hcmrs7eACP[c] + nadp[c]	(Ava_0311 or Ava_1572 or Ava_2965 or Ava_3459 or Ava_3764)	Ava_0311 Ava_1572 Ava_2965 Ava_3459 Ava_3764	FabG	Fatty acid biosynthesis	0	0	1000	0	2	1.1.1.100		kegg
3HAD140	3-hydroxyacyl-[acyl-carrier-protein] dehydratase (n-C14:0)	3hmrsACP[c] -> h2o[c] + tmrs2eACP[c]	Ava_0096	Ava_0096	FabZ	Fatty acid biosynthesis	0	0	1000	0	2	4.2.1.59		kegg
3HAD141	3-hydroxyacyl-[acyl-carrier-protein] dehydratase (n-C14:1)	3hcmrs7eACP[c] -> h2o[c] + t3c7mrseACP[c]	Ava_0096	Ava_0096	FabZ	Fatty acid biosynthesis	0	0	1000	0	2	4.2.1.59		kegg
EAR140y	enoyl-[acyl-carrier-protein] reductase (NADPH) (n-C14:0)	h[c] + nadph[c] + tmrs2eACP[c] -> myrsACP[c] + nadp[c]	Ava_3284	Ava_3284	FabI	Fatty acid biosynthesis	0	0	1000	0	3	1.3.1.10		[65]
EAR141y	enoyl-[acyl-carrier-protein] reductase (NADPH) (n-C14:1)	h[c] + nadph[c] + t3c7mrseACP[c] -> nadp[c] + tdeACP[c]	Ava_3284	Ava_3284	FabI	Fatty acid biosynthesis	0	0	1000	0	3	1.3.1.10		[65]
3OAS160	3-oxoacyl-[acyl-carrier-protein] synthase (n-C16:0)	h[c] + malACP[c] + myrsACP[c] -> 3opalmACP[c] + ACP[c] + co2[c]	(Ava_1238 or Ava_3646)	Ava_1238 Ava_3646	FabF	Fatty acid biosynthesis	0	0	1000	0	2	2.3.1.179		kegg
3OAS161	3-oxoacyl-[acyl-carrier-protein] synthase (n-C16:1)	h[c] + malACP[c] + tdeACP[c] -> 3ocpalm9eACP[c] + ACP[c] + co2[c]	(Ava_1238 or Ava_3646)	Ava_1238 Ava_3646	FabF	Fatty acid biosynthesis	0	0	1000	0	2	2.3.1.179		kegg
3OAR160	3-oxoacyl-[acyl-carrier-protein] reductase (n-C16:0)	3opalmACP[c] + h[c] + nadph[c] <=> 3hpalmACP[c] + nadp[c]	(Ava_0311 or Ava_1572 or Ava_2965 or Ava_3459 or Ava_3764)	Ava_0311 Ava_1572 Ava_2965 Ava_3459 Ava_3764	FabG	Fatty acid biosynthesis	1	-1000	1000	0	2	1.1.1.100		kegg
3OAR161	3-oxoacyl-[acyl-carrier-protein] reductase (n-C16:1)	3ocpalm9eACP[c] + h[c] + nadph[c] -> 3hcpalm9eACP[c] + nadp[c]	(Ava_0311 or Ava_1572 or Ava_2965 or Ava_3459 or Ava_3764)	Ava_0311 Ava_1572 Ava_2965 Ava_3459 Ava_3764	FabG	Fatty acid biosynthesis	0	0	1000	0	2	1.1.1.100		kegg
3HAD160	3-hydroxyacyl-[acyl-carrier-protein] dehydratase (n-C16:0)	3hpalmACP[c] -> h2o[c] + tpalm2eACP[c]	Ava_0096	Ava_0096	FabZ	Fatty acid biosynthesis	0	0	1000	0	2	4.2.1.59		kegg
3HAD161	3-hydroxyacyl-[acyl-carrier-protein] dehydratase (n-C16:1)	3hcpalm9eACP[c] -> h2o[c] + t3c9palmeACP[c]	Ava_0096	Ava_0096	FabZ	Fatty acid biosynthesis	0	0	1000	0	2	4.2.1.59		kegg
EAR160y	enoyl-[acyl-carrier-protein] reductase (NADPH) (n-C16:0)	h[c] + nadph[c] + tpalm2eACP[c] -> nadp[c] + palmACP[c]	Ava_3284	Ava_3284	FabI	Fatty acid biosynthesis	0	0	1000	0	3	1.3.1.10		[65]
EAR161y	enoyl-[acyl-carrier-protein] reductase (NADPH) (n-C16:1)	h[c] + nadph[c] + t3c9palmeACP[c] -> hdeACP[c] + nadp[c]	Ava_3284	Ava_3284	FabI	Fatty acid biosynthesis	0	0	1000	0	3	1.3.1.10		[65]
3OAS180	3-oxoacyl-[acyl-carrier-protein] synthase (n-C18:0)	h[c] + malACP[c] + palmACP[c] -> 3ooctdACP[c] + ACP[c] + co2[c]	(Ava_1238 or Ava_3646)	Ava_1238 Ava_3646	FabF	Fatty acid biosynthesis	0	0	1000	0	2	2.3.1.179		kegg
3OAS181	3-oxoacyl-[acyl-carrier-protein] synthase (n-C18:1)	h[c] + hdeACP[c] + malACP[c] -> 3ocvac11eACP[c] + ACP[c] + co2[c]	(Ava_1238 or Ava_3646)	Ava_1238 Ava_3646	FabF	Fatty acid biosynthesis	0	0	1000	0	2	2.3.1.179		kegg
3OAR180	3-oxoacyl-[acyl-carrier-protein] reductase (n-C18:0)	3ooctdACP[c] + h[c] + nadph[c] <=> 3hoctaACP[c] + nadp[c]	(Ava_0311 or Ava_1572 or Ava_2965 or Ava_3459 or Ava_3764)	Ava_0311 Ava_1572 Ava_2965 Ava_3459 Ava_3764	FabG	Fatty acid biosynthesis	1	-1000	1000	0	2	1.1.1.100		kegg
3OAR181	3-oxoacyl-[acyl-carrier-protein] reductase (n-C18:1)	3ocvac11eACP[c] + h[c] + nadph[c] -> 3hcvac11eACP[c] + nadp[c]	(Ava_0311 or Ava_1572 or Ava_2965 or Ava_3459 or Ava_3764)	Ava_0311 Ava_1572 Ava_2965 Ava_3459 Ava_3764	FabG	Fatty acid biosynthesis	0	0	1000	0	2	1.1.1.100		kegg
3HAD180	3-hydroxyacyl-[acyl-carrier-protein] dehydratase (n-C18:0)	3hoctaACP[c] -> h2o[c] + toctd2eACP[c]	Ava_0096	Ava_0096	FabZ	Fatty acid biosynthesis	0	0	1000	0	2	4.2.1.59		kegg
3HAD181	3-hydroxyacyl-[acyl-carrier-protein] dehydratase (n-C18:1)	3hcvac11eACP[c] -> h2o[c] + t3c11vaceACP[c]	Ava_0096	Ava_0096	FabZ	Fatty acid biosynthesis	0	0	1000	0	2	4.2.1.59		kegg
EAR180y	enoyl-[acyl-carrier-protein] reductase (NADPH) (n-C18:0)	h[c] + nadph[c] + toctd2eACP[c] -> nadp[c] + ocdcaACP[c]	Ava_3284	Ava_3284	FabI	Fatty acid biosynthesis	0	0	1000	0	3	1.3.1.10		[65]
EAR181y	enoyl-[acyl-carrier-protein] reductase (NADPH) (n-C18:1)	h[c] + nadph[c] + t3c11vaceACP[c] -> nadp[c] + octeACP[c]	Ava_3284	Ava_3284	FabI	Fatty acid biosynthesis	0	0	1000	0	3	1.3.1.10		[65]
FA80ACPHi	fatty-acyl-ACP hydrolase (n-C8:0)	h2o[c] + ocACP[c] -> ACP[c] + h[c] + octa[c]	(Ava_3990 or Ava_4730)	Ava_3990 Ava_4730	AcpH	Fatty acid biosynthesis	0	0	1000	0	2	3.1.2.14		kegg
FA100ACPHi	fatty-acyl-ACP hydrolase (n-C10:0)	dcaACP[c] + h2o[c] -> ACP[c] + dca[c] + h[c]	(Ava_3990 or Ava_4730)	Ava_3990 Ava_4730	AcpH	Fatty acid biosynthesis	0	0	1000	0	2	3.1.2.14		kegg
FA120ACPHi	fatty-acyl-ACP hydrolase (n-C12:0)	ddcaACP[c] + h2o[c] -> ACP[c] + ddca[c] + h[c]	(Ava_3990 or Ava_4730)	Ava_3990 Ava_4730	AcpH	Fatty acid biosynthesis	0	0	1000	0	2	3.1.2.14		kegg
FA140ACPHi	fatty-acyl-ACP hydrolase (n-C14:0)	h2o[c] + myrsACP[c] -> ACP[c] + h[c] + ttdca[c]	(Ava_3990 or Ava_4730)	Ava_3990 Ava_4730	AcpH	Fatty acid biosynthesis	0	0	1000	0	2	3.1.2.14		kegg
FA141ACPHi	fatty-acyl-ACP hydrolase (n-C14:1)	h2o[c] + tdeACP[c] -> ACP[c] + h[c] + ttdcea[c]	(Ava_3990 or Ava_4730)	Ava_3990 Ava_4730	AcpH	Fatty acid biosynthesis	0	0	1000	0	2	3.1.2.14		kegg
FA160ACPHi	fatty-acyl-ACP hydrolase (n-C16:0)	h2o[c] + palmACP[c] -> ACP[c] + h[c] + hdca[c]	(Ava_3990 or Ava_4730)	Ava_3990 Ava_4730	AcpH	Fatty acid biosynthesis	0	0	1000	0	2	3.1.2.14		kegg
FA161ACPHi	fatty-acyl-ACP hydrolase (n-C16:1)	h2o[c] + hdeACP[c] -> ACP[c] + h[c] + hdcea[c]	(Ava_3990 or Ava_4730)	Ava_3990 Ava_4730	AcpH	Fatty acid biosynthesis	0	0	1000	0	2	3.1.2.14		kegg
FA180ACPHi	fatty-acyl-ACP hydrolase (n-C18:0)	h2o[c] + ocdcaACP[c] -> ACP[c] + h[c] + ocdca[c]	(Ava_3990 or Ava_4730)	Ava_3990 Ava_4730	AcpH	Fatty acid biosynthesis	0	0	1000	0	2	3.1.2.14		kegg
FA181ACPHi	fatty-acyl-ACP hydrolase (n-C18:1)	h2o[c] + octeACP[c] -> ACP[c] + h[c] + ocdcea[c]	(Ava_3990 or Ava_4730)	Ava_3990 Ava_4730	AcpH	Fatty acid biosynthesis	0	0	1000	0	2	3.1.2.14		kegg
FACOAL160	fatty acid CoA ligas hexadecanoate	atp[c] + coa[c] + hdca[c] -> adp[c] + pmtcoa[c] + ppi[c]	Ava_3173	Ava_3173	FadD	Fatty acid biosynthesis	0	0	1000	0	2	6.2.1.3		kegg
SQLS	Squalene synthase	h[c] + nadph[c] + 2 frdp[c] -> nadp[c] + 2 ppi[c] + sql[c]	Ava_4808	Ava_4808	SqsA	plastoquinone and terpenoids biosynthesis	0	0	1000	0	2	2.5.1.21		kegg
SQLC	squalene mutase (cyclizing)	sql[c] -> dptne[c]	Ava_4671	Ava_4671	Shc	plastoquinone and terpenoids biosynthesis	0	0	1000	0	2	5.4.99.17		kegg
SQLC2	squalene mutase (cyclizing)	h2o[c] + sql[c] -> dpterol[c]	Ava_4671	Ava_4671	Shc	plastoquinone and terpenoids biosynthesis	0	0	1000	0	2	5.4.99.17		kegg
GLYALDDr	D-Glyceraldehyde dehydrogenase	nad[c] + h2o[c] + glyald[c] <=> 2 h[c] + nadh[c] + glyc-R[c]	(Ava_1554 or Ava_2258)	Ava_1554 Ava_2258	Ald	Glycerolipid metabolism	1	-1000	1000	0	2	1.2.1.3		kegg
GLYK	glycerol kinase	atp[c] + glyc[c] -> adp[c] + h[c] + glyc3p[c]	Ava_4817	Ava_4817	GlpK	Glycerolipid metabolism	0	0	1000	0	2	2.7.1.30		kegg
G3PAT160	glycerol-3-phosphate acyltransferase (C16:0)	palmACP[c] + glyc3p[c] -> ACP[c] + 1hdecg3p[c]	(Ava_2728 or Ava_2907)	Ava_2728 Ava_2907	PlsX or PlsY	Glycerolipid metabolism	0	0	1000	0	3	2.3.1.15		[66],[67]
G3PAT161	glycerol-3-phosphate acyltransferase (C16:1)	hdeACP[c] + glyc3p[c] -> ACP[c] + 1hdec9eg3p[c]	(Ava_2728 or Ava_2907)	Ava_2728 Ava_2907	PlsX or PlsY	Glycerolipid metabolism	0	0	1000	0	3	2.3.1.15		[66],[67]
G3PAT180	glycerol-3-phosphate acyltransferase (C18:0)	ocdcaACP[c] + glyc3p[c] -> ACP[c] + 1odecg3p[c]	(Ava_2728 or Ava_2907)	Ava_2728 Ava_2907	PlsX or PlsY	Glycerolipid metabolism	0	0	1000	0	3	2.3.1.15		[66],[67]
G3PAT181	glycerol-3-phosphate acyltransferase (C18:1)	octeACP[c] + glyc3p[c] -> ACP[c] + 1odec11eg3p[c]	(Ava_2728 or Ava_2907)	Ava_2728 Ava_2907	PlsX or PlsY	Glycerolipid metabolism	0	0	1000	0	3	2.3.1.15		[66],[67]
G3PAT181(9)	glycerol-3-phosphate acyltransferase (C18:1)	octe(9)ACP[c] + glyc3p[c] -> ACP[c] + 1odec9eg3p[c]	(Ava_2728 or Ava_2907)	Ava_2728 Ava_2907	PlsX or PlsY	Glycerolipid metabolism	0	0	1000	0	3	2.3.1.15		[66],[67]
G3PAT182(9:12)	glycerol-3-phosphate acyltransferase (C18:2)	octe(9:12)ACP[c] + glyc3p[c] -> ACP[c] + 1odec912eg3p[c]	(Ava_2728 or Ava_2907)	Ava_2728 Ava_2907	PlsX or PlsY	Glycerolipid metabolism	0	0	1000	0	3	2.3.1.15		[66],[67]
G3PAT183(9:12:15)	glycerol-3-phosphate acyltransferase (C18:3)	octe(9:12:15)ACP[c] + glyc3p[c] -> ACP[c] + 1odec91215eg3p[c]	(Ava_2728 or Ava_2907)	Ava_2728 Ava_2907	PlsX or PlsY	Glycerolipid metabolism	0	0	1000	0	3	2.3.1.15		[66],[67]
AGPAT160	1-hexadecanoyl-sn-glycerol 3-phosphate O-acyltransferase (n-C16:0)	palmACP[c] + 1hdecg3p[c] -> ACP[c] + pa160[c]	(Ava_2141 or Ava_2731)	Ava_2141 Ava_2731	PlsC	Glycerolipid metabolism	0	0	1000	0	2	2.3.1.51		kegg
AGPAT161	1-hexadec-7-enoyl-sn-glycerol 3-phosphate O-acyltransferase (n-C16:1)	hdeACP[c] + 1hdec9eg3p[c] -> ACP[c] + pa161[c]	(Ava_2141 or Ava_2731)	Ava_2141 Ava_2731	PlsC	Glycerolipid metabolism	0	0	1000	0	2	2.3.1.51		kegg
AGPAT180	1-octadecanoyl-sn-glycerol 3-phosphate O-acyltransferase (n-C18:0)	1odecg3p[c] + ocdcaACP[c] -> ACP[c] + pa180[c]	(Ava_2141 or Ava_2731)	Ava_2141 Ava_2731	PlsC	Glycerolipid metabolism	0	0	1000	0	2	2.3.1.51		kegg
AGPAT181	1-octadec-7-enoyl-sn-glycerol 3-phosphate O-acyltransferase (n-C18:1)	1odec11eg3p[c] + octeACP[c] -> ACP[c] + pa181[c]	(Ava_2141 or Ava_2731)	Ava_2141 Ava_2731	PlsC	Glycerolipid metabolism	0	0	1000	0	2	2.3.1.51		kegg
AGPAT182(9:12)	1-octadec-enoyl-sn-glycerol 3-phosphate O-acyltransferase (n-C18:2)	1odec912eg3p[c] + octe(9:12)ACP[c] -> ACP[c] + pa182:9:12[c]	(Ava_2141 or Ava_2731)	Ava_2141 Ava_2731	PlsC	Glycerolipid metabolism	0	0	1000	0	2	2.3.1.51		kegg
AGPAT183(9:12:15)	1-octadec-enoyl-sn-glycerol 3-phosphate O-acyltransferase (n-C18:3)	octe(9:12)ACP[c] + 1odec91215eg3p[c] -> ACP[c] + pa183:9:12:15[c]	(Ava_2141 or Ava_2731)	Ava_2141 Ava_2731	PlsC	Glycerolipid metabolism	0	0	1000	0	2	2.3.1.51		kegg
PAPA160	Phosphatidate phosphatase (n-C16:0)	h2o[c] + pa160[c] -> pi[c] + 12dgr160[c]				Glycerolipid metabolism	0	0	1000	0	1	3.1.3.4		[138]
PAPA161	Phosphatidate phosphatase (n-C16:1)	h2o[c] + pa161[c] -> pi[c] + 12dgr161[c]				Glycerolipid metabolism	0	0	1000	0	1	3.1.3.4		[138]
PAPA180	Phosphatidate phosphatase (n-C18:0)	h2o[c] + pa180[c] -> pi[c] + 12dgr180[c]				Glycerolipid metabolism	0	0	1000	0	1	3.1.3.4		[138]
PAPA181	Phosphatidate phosphatase (n-C18:1)	h2o[c] + pa181[c] -> pi[c] + 12dgr181[c]				Glycerolipid metabolism	0	0	1000	0	1	3.1.3.4		[138]
PAPA182(9:12)	Phosphatidate phosphatase (n-C18:2)	h2o[c] + pa182:9:12[c] -> pi[c] + 12dgr182:9:12[c]				Glycerolipid metabolism	0	0	1000	0	1	3.1.3.4		[138]
PAPA183(9:12:15)	Phosphatidate phosphatase (n-C18:3)	h2o[c] + pa183:9:12:15[c] -> pi[c] + 12dgr183:9:12:15[c]				Glycerolipid metabolism	0	0	1000	0	1	3.1.3.4		[138]
DAGK160	diacylglycerol kinase (n-C16:0)	12dgr160[c] + atp[c] -> adp[c] + h[c] + pa160[c]	Ava_2781	Ava_2781	DgkA	Glycerolipid metabolism	0	0	1000	0	2	2.7.1.107		kegg
DAGK161	diacylglycerol kinase (n-C16:1)	12dgr161[c] + atp[c] -> adp[c] + h[c] + pa161[c]	Ava_2781	Ava_2781	DgkA	Glycerolipid metabolism	0	0	1000	0	2	2.7.1.107		kegg
DAGK180	diacylglycerol kinase (n-C18:0)	12dgr180[c] + atp[c] -> adp[c] + h[c] + pa180[c]	Ava_2781	Ava_2781	DgkA	Glycerolipid metabolism	0	0	1000	0	2	2.7.1.107		kegg
DAGK181	diacylglycerol kinase (n-C18:1)	12dgr181[c] + atp[c] -> adp[c] + h[c] + pa181[c]	Ava_2781	Ava_2781	DgkA	Glycerolipid metabolism	0	0	1000	0	2	2.7.1.107		kegg
DAGK182(9:12)	diacylglycerol kinase (n-C18:2)	12dgr182:9:12[c] + atp[c] -> adp[c] + h[c] + pa182:9:12[c]	Ava_2781	Ava_2781	DgkA	Glycerolipid metabolism	0	0	1000	0	2	2.7.1.107		kegg
DAGK183(9:12:15)	diacylglycerol kinase (n-C18:3)	12dgr183:9:12:15[c] + atp[c] -> adp[c] + h[c] + pa183:9:12:15[c]	Ava_2781	Ava_2781	DgkA	Glycerolipid metabolism	0	0	1000	0	2	2.7.1.107		kegg
SQD1	UDP-6-sulfo-6-deoxyglucose sulfohydrolase	h[c] + udpg[c] + so3[c] -> h2o[c] + udpsq[c]	Ava_0293	Ava_0293	SqdB	Sulfolipid Biosynthesis	0	0	1000	0	2	3.13.1.1		kegg
SQD2_160	sulfoquinovosyltransferase (n-C16:0)	h2o[c] + 12dgr160[c] + udpsq[c] -> h[c] + udp[c] + sqdg160[c]	Ava_0090	Ava_0090	SqdX	Sulfolipid Biosynthesis	0	0	1000	0	2	2.4.1.-		biocyc
SQD2_161	sulfoquinovosyltransferase (n-C16:1)	h2o[c] + 12dgr161[c] + udpsq[c] -> h[c] + udp[c] + sqdg161[c]	Ava_0090	Ava_0090	SqdX	Sulfolipid Biosynthesis	0	0	1000	0	2	2.4.1.-		biocyc
SQD2_180	sulfoquinovosyltransferase (n-C18:0)	h2o[c] + 12dgr180[c] + udpsq[c] -> h[c] + udp[c] + sqdg180[c]	Ava_0090	Ava_0090	SqdX	Sulfolipid Biosynthesis	0	0	1000	0	2	2.4.1.-		biocyc
SQD2_181	sulfoquinovosyltransferase (n-C18:1)	h2o[c] + 12dgr181[c] + udpsq[c] -> h[c] + udp[c] + sqdg181[c]	Ava_0090	Ava_0090	SqdX	Sulfolipid Biosynthesis	0	0	1000	0	2	2.4.1.-		biocyc
SQD2_182:9:12	sulfoquinovosyltransferase (n-C18:2)	h2o[c] + 12dgr182:9:12[c] + udpsq[c] -> h[c] + udp[c] + sqdg182:9:12[c]	Ava_0090	Ava_0090	SqdX	Sulfolipid Biosynthesis	0	0	1000	0	2	2.4.1.-		biocyc
SQD2_183:9:12:15	sulfoquinovosyltransferase (n-C18:3)	h2o[c] + 12dgr183:9:12:15[c] + udpsq[c] -> h[c] + udp[c] + sqdg183:9:12:15[c]	Ava_0090	Ava_0090	SqdX	Sulfolipid Biosynthesis	0	0	1000	0	2	2.4.1.-		biocyc
MGDG160	UDPgalactose:1,2-diacylglycerol 3-beta-D-galactosyltransferase (n-C16:0)	udpgal[c] + 12dgr160[c] -> h[c] + mgdg160[c] + udp[c]	Ava_0727	Ava_0727	DgdA	Galactolipids metabolism	0	0	1000	0	2	2.4.1.6		[68]
MGDG161	UDPgalactose:1,2-diacylglycerol 3-beta-D-galactosyltransferase (n-C16:1)	udpgal[c] + 12dgr161[c] -> h[c] + udp[c] + mgdg161[c]	Ava_0727	Ava_0727	DgdA	Galactolipids metabolism	0	0	1000	0	2	2.4.1.6		[68]
MGDG180	UDPgalactose:1,2-diacylglycerol 3-beta-D-galactosyltransferase (n-C18:0)	udpgal[c] + 12dgr180[c] -> h[c] + udp[c] + mgdg180[c]	Ava_0727	Ava_0727	DgdA	Galactolipids metabolism	0	0	1000	0	2	2.4.1.6		[68]
MGDG181	UDPgalactose:1,2-diacylglycerol 3-beta-D-galactosyltransferase (n-C18:1)	udpgal[c] + 12dgr181[c] -> h[c] + udp[c] + mgdg181[c]	Ava_0727	Ava_0727	DgdA	Galactolipids metabolism	0	0	1000	0	2	2.4.1.6		[68]
MGDG182(9:12)	UDPgalactose:1,2-diacylglycerol 3-beta-D-galactosyltransferase (n-C18:2)	udpgal[c] + 12dgr182:9:12[c] -> h[c] + udp[c] + mgdg182:9:12[c]	Ava_0727	Ava_0727	DgdA	Galactolipids metabolism	0	0	1000	0	2	2.4.1.6		[68]
MGDG183(9:12:15)	UDPgalactose:1,2-diacylglycerol 3-beta-D-galactosyltransferase (n-C18:3)	udpgal[c] + 12dgr183:9:12:15[c] -> h[c] + udp[c] + mgdg183:9:12:15[c]	Ava_0727	Ava_0727	DgdA	Galactolipids metabolism	0	0	1000	0	2	2.4.1.6		[68]
DGDG160	digalactosyldiacylglycerol synthase (n-C16:0)	udpgal[c] + mgdg160[c] -> dgdg160[c] + udp[c]	Ava_0727	Ava_0727	DgdA	Galactolipids metabolism	0	0	1000	0	2	2.4.1.241		[68]
DGDG161	digalactosyldiacylglycerol synthase (n-C16:1)	udpgal[c] + mgdg161[c] -> udp[c] + dgdg161[c]	Ava_0727	Ava_0727	DgdA	Galactolipids metabolism	0	0	1000	0	2	2.4.1.241		[68]
DGDG180	digalactosyldiacylglycerol synthase (n-C18:0)	udpgal[c] + mgdg180[c] -> udp[c] + dgdg180[c]	Ava_0727	Ava_0727	DgdA	Galactolipids metabolism	0	0	1000	0	2	2.4.1.241		[68]
DGDG181	digalactosyldiacylglycerol synthase (n-C18:1)	udpgal[c] + mgdg181[c] -> udp[c] + dgdg181[c]	Ava_0727	Ava_0727	DgdA	Galactolipids metabolism	0	0	1000	0	2	2.4.1.241		[68]
DGDG182(9:12)	digalactosyldiacylglycerol synthase (n-C18:2)	udpgal[c] + mgdg182:9:12[c] -> udp[c] + dgdg182:9:12[c]	Ava_0727	Ava_0727	DgdA	Galactolipids metabolism	0	0	1000	0	2	2.4.1.241		[68]
DGDG183(9:12:15)	digalactosyldiacylglycerol synthase (n-C18:3)	udpgal[c] + mgdg183:9:12:15[c] -> udp[c] + dgdg183:9:12:15[c]	Ava_0727	Ava_0727	DgdA	Galactolipids metabolism	0	0	1000	0	2	2.4.1.241		[68]
G3PD2	glycerol-3-phosphate dehydrogenase (NADP)	glyc3p[c] + nadp[c] <=> dhap[c] + h[c] + nadph[c]	Ava_1163	Ava_1163	GpsA	Glycerolipid metabolism	1	-1000	1000	0	2	1.1.1.94		kegg
GPDDA1	Glycerophosphodiester phosphodiesterase (Glycerophosphocholine)	g3pc[c] + h2o[c] -> chol[c] + glyc3p[c] + h[c]	(Ava_3745 or Ava_4727)	Ava_3745 Ava_4727	UgpQ	Glycerophospholipid metabolism	0	0	1000	0	2	3.1.4.46		kegg
GPDDA2	Glycerophosphodiester phosphodiesterase (Glycerophosphoethanolamine)	g3pe[c] + h2o[c] -> etha[c] + glyc3p[c] + h[c]	(Ava_3745 or Ava_4727)	Ava_3745 Ava_4727	UgpQ	Glycerophospholipid metabolism	0	0	1000	0	2	3.1.4.46		kegg
DASYN160	CDP-diacylglycerol synthetase (n-C16:0)	h[c] + pa160[c] + ctp[c] -> ppi[c] + cdpdhdecg[c]	Ava_1818	Ava_1818	CdsA	Glycerophospholipid metabolism	0	0	1000	0	2	2.7.7.41		kegg
DASYN161	CDP-diacylglycerol synthetase (n-C16:1)	h[c] + pa161[c] + ctp[c] -> ppi[c] + cdpdhdec9eg[c]	Ava_1818	Ava_1818	CdsA	Glycerophospholipid metabolism	0	0	1000	0	2	2.7.7.41		kegg
DASYN180	CDP-diacylglycerol synthetase (n-C18:0)	h[c] + pa180[c] + ctp[c] -> ppi[c] + cdpdodecg[c]	Ava_1818	Ava_1818	CdsA	Glycerophospholipid metabolism	0	0	1000	0	2	2.7.7.41		kegg
DASYN181	CDP-diacylglycerol synthetase (n-C18:1)	h[c] + pa181[c] + ctp[c] -> ppi[c] + cdpdodec11eg[c]	Ava_1818	Ava_1818	CdsA	Glycerophospholipid metabolism	0	0	1000	0	2	2.7.7.41		kegg
DASYN182(9:12)	CDP-diacylglycerol synthetase (n-C18:2)	h[c] + pa182:9:12[c] + ctp[c] -> ppi[c] + cdpdodec912eg[c]	Ava_1818	Ava_1818	CdsA	Glycerophospholipid metabolism	0	0	1000	0	2	2.7.7.41		kegg
DASYN183(9:12:15)	CDP-diacylglycerol synthetase (n-C18:3)	h[c] + pa183:9:12:15[c] + ctp[c] -> ppi[c] + cdpdodec91215eg[c]	Ava_1818	Ava_1818	CdsA	Glycerophospholipid metabolism	0	0	1000	0	2	2.7.7.41		kegg
PGSA160	Phosphatidylglycerol synthase (n-C16:0)	cdpdhdecg[c] + glyc3p[c] -> h[c] + cmp[c] + pgp160[c]	Ava_1643	Ava_1643	PgsA	Glycerophospholipid metabolism	0	0	1000	0	2	2.7.8.5		kegg
PGSA161	Phosphatidylglycerol synthase (n-C16:1)	cdpdhdec9eg[c] + glyc3p[c] -> h[c] + cmp[c] + pgp161[c]	Ava_1643	Ava_1643	PgsA	Glycerophospholipid metabolism	0	0	1000	0	2	2.7.8.5		kegg
PGSA180	Phosphatidylglycerol synthase (n-C18:0)	cdpdodecg[c] + glyc3p[c] -> h[c] + cmp[c] + pgp180[c]	Ava_1643	Ava_1643	PgsA	Glycerophospholipid metabolism	0	0	1000	0	2	2.7.8.5		kegg
PGSA181	Phosphatidylglycerol synthase (n-C18:1)	cdpdodec11eg[c] + glyc3p[c] -> h[c] + cmp[c] + pgp181[c]	Ava_1643	Ava_1643	PgsA	Glycerophospholipid metabolism	0	0	1000	0	2	2.7.8.5		kegg
PGSA182(9:12)	Phosphatidylglycerol synthase (n-C18:2)	cdpdodec912eg[c] + glyc3p[c] -> h[c] + cmp[c] + pgp182:9:12[c]	Ava_1643	Ava_1643	PgsA	Glycerophospholipid metabolism	0	0	1000	0	2	2.7.8.5		kegg
PGSA183(9:12:15)	Phosphatidylglycerol synthase (n-C18:3)	cdpdodec91215eg[c] + glyc3p[c] -> h[c] + cmp[c] + pgp183:9:12:15[c]	Ava_1643	Ava_1643	PgsA	Glycerophospholipid metabolism	0	0	1000	0	2	2.7.8.5		kegg
PGPP160	phosphatidylglycerol phosphate phosphatase (n-C16:0)	h2o[c] + pgp160[c] -> pi[c] + pg160[c]				Glycerophospholipid metabolism	0	0	1000	0	2	3.1.3.27		[138]
PGPP161	phosphatidylglycerol phosphate phosphatase (n-C16:1)	h2o[c] + pgp161[c] -> pi[c] + pg161[c]				Glycerophospholipid metabolism	0	0	1000	0	2	3.1.3.27		[138]
PGPP180	phosphatidylglycerol phosphate phosphatase (n-C18:0)	h2o[c] + pgp180[c] -> pi[c] + pg180[c]				Glycerophospholipid metabolism	0	0	1000	0	2	3.1.3.27		[138]
PGPP181	phosphatidylglycerol phosphate phosphatase (n-C18:1)	h2o[c] + pgp181[c] -> pi[c] + pg181[c]				Glycerophospholipid metabolism	0	0	1000	0	2	3.1.3.27		[138]
PGPP182(9:12)	phosphatidylglycerol phosphate phosphatase (n-C18:2)	h2o[c] + pgp182:9:12[c] -> pi[c] + pg182:9:12[c]				Glycerophospholipid metabolism	0	0	1000	0	2	3.1.3.27		[138]
PGPP183(9:12:15)	phosphatidylglycerol phosphate phosphatase (n-C18:3)	h2o[c] + pgp183:9:12:15[c] -> pi[c] + pg183:9:12:15[c]				Glycerophospholipid metabolism	0	0	1000	0	2	3.1.3.27		[138]
DES::9	stearoyl-CoA desaturase (delta-9 desaturase)	2 h[c] + o2[c] + ocdcaACP[c] + 2 fdxr-2:2[c] -> 2 h2o[c] + octe(9)ACP[c] + 2 fdxo-2:2[c]	(Ava_2277 or Ava_4212)	Ava_2277 Ava_4212	DesC	Fatty acid biosynthesis	0	0	1000	0	3	1.14.19.1		[69],[70]
DES::12	stearoyl-CoA desaturase (delta-12 desaturase)	2 h[c] + o2[c] + octe(9)ACP[c] + 2 fdxr-2:2[c] -> 2 h2o[c] + octe(9:12)ACP[c] + 2 fdxo-2:2[c]	Ava_4211	Ava_4211	DesA	Fatty acid biosynthesis	0	0	1000	0	3	1.14.19.33		[69],[71]
DES::15	stearoyl-CoA desaturase (delta-15 desaturase)	2 h[c] + o2[c] + octe(9:12)ACP[c] + 2 fdxr-2:2[c] -> 2 h2o[c] + 2 fdxo-2:2[c] + octe(9:12:15)ACP[c]	Ava_4210	Ava_4210	DesB	Fatty acid biosynthesis	0	0	1000	0	2	1.14.19.33		kegg
ADPRDP	ADPribose diphosphatase	adprib[c] + h2o[c] -> amp[c] + 2 h[c] + r5p[c]	(Ava_0948 or Ava_1798)	Ava_0948 Ava_1798	NudF	Purine metabolism	0	0	1000	0	2	3.6.1.13		kegg
GLUPRT	glutamine phosphoribosyldiphosphate amidotransferase	gln-L[c] + h2o[c] + prpp[c] -> glu-L[c] + ppi[c] + pram[c]	Ava_3637	Ava_3637	PurF	Purine metabolism	0	0	1000	0	2	2.4.2.14		kegg
PRAGS	phosphoribosylglycinamide synthase	atp[c] + gly[c] + pram[c] -> adp[c] + gar[c] + h[c] + pi[c]	Ava_3227	Ava_3227	PurD	Purine metabolism	0	0	1000	0	2	6.3.4.13		kegg
GARFT	phosphoribosylglycinamide formyltransferase	10fthf[c] + gar[c] <=> h[c] + thf[c] + fgam[c]	(Ava_0564 or Ava_3022)	Ava_0564 Ava_3022	PurN or PurT	Purine metabolism	1	-1000	1000	0	2	2.1.2.2		kegg
PRFGS	phosphoribosylformylglycinamidine synthase	atp[c] + fgam[c] + gln-L[c] + h2o[c] -> adp[c] + fpram[c] + glu-L[c] + h[c] + pi[c]	(Ava_0406 and Ava_0407 and Ava_3636)	Ava_0406 Ava_0407 Ava_3636	PurS and PurQ and PurL	Purine metabolism	0	0	1000	0	2	6.3.5.3		kegg
PRAIS	phosphoribosylaminoimidazole synthase	atp[c] + fpram[c] -> adp[c] + air[c] + 2 h[c] + pi[c]	Ava_3213	Ava_3213	PurM	Purine metabolism	0	0	1000	0	2	6.3.3.1		kegg
AIRC2	phosphoribosylaminoimidazole carboxylase	air[c] + atp[c] + hco3[c] -> 5caiz[c] + adp[c] + h[c] + pi[c]	Ava_4308	Ava_4308	PurK	Purine metabolism	0	0	1000	0	2	6.3.4.18		kegg
AIRC3	phosphoribosylaminoimidazole carboxylase (mutase rxn)	5aizc[c] <=> 5caiz[c]	Ava_2953	Ava_2953	PurE	Purine metabolism	1	-1000	1000	0	2	5.4.99.18		kegg
PRASCS	phosphoribosylaminoimidazolesuccinocarboxamide synthase	atp[c] + asp-L[c] + 5aizc[c] <=> adp[c] + h[c] + pi[c] + 25aics[c]	Ava_0093	Ava_0093	PurC	Purine metabolism	1	-1000	1000	0	2	6.3.2.6		kegg
ADSL1r	adenylsuccinate lyase	dcamp[c] <=> amp[c] + fum[c]	Ava_3410	Ava_3410	PurB	Purine metabolism	1	-1000	1000	0	2	4.3.2.2		kegg
ADSL2r	adenylosuccinate lyase	25aics[c] <=> aicar[c] + fum[c]	Ava_3410	Ava_3410	PurB	Purine metabolism	1	-1000	1000	0	2	4.3.2.2		kegg
ADPT	adenine phosphoribosyltransferase	ade[c] + prpp[c] -> ppi[c] + amp[c]	Ava_2470	Ava_2470	Apt	Purine metabolism	0	0	1000	0	2	2.4.2.7		kegg
ADPT2	adenine phosphoribosyltransferase	ppi[c] + aicar[c] <=> prpp[c] + C04051[c]	Ava_2470	Ava_2470	Apt	Purine metabolism	1	-1000	1000	0	2	2.4.2.7		kegg
ADPT3	adenine phosphoribosyltransferase	gua[c] + prpp[c] -> ppi[c] + gmp[c]	Ava_2470	Ava_2470	Apt	Purine metabolism	0	0	1000	0	2	2.4.2.7		kegg
AICART	phosphoribosylaminoimidazolecarboxamide formyltransferase	aicar[c] + 10fthf[c] <=> fprica[c] + thf[c]	Ava_3818	Ava_3818	PurH	Purine metabolism	1	-1000	1000	0	2	2.1.2.3		kegg
IMPC	IMP cyclohydrolase	h2o[c] + imp[c] <=> fprica[c]	Ava_3818	Ava_3818	PurH	Purine metabolism	1	-1000	1000	0	2	2.1.2.3		kegg
NDPK1	nucleoside-diphosphate kinase (ATP:GDP)	atp[c] + gdp[c] <=> adp[c] + gtp[c]	Ava_3424	Ava_3424	Ndk	Purine metabolism	1	-1000	1000	0	2	2.7.4.6		kegg
NDPK10	nucleoside-diphosphate kinase (ATP:dIDP)	atp[c] + didp[c] <=> adp[c] + ditp[c]	Ava_3424	Ava_3424	Ndk	Purine metabolism	1	-1000	1000	0	2	2.7.4.6		kegg
NDPK2	nucleoside-diphosphate kinase (ATP:UDP)	atp[c] + udp[c] <=> adp[c] + utp[c]	Ava_3424	Ava_3424	Ndk	pyrimidine metabolism	1	-1000	1000	0	2	2.7.4.6		kegg
NDPK3	nucleoside-diphosphate kinase (ATP:CDP)	atp[c] + cdp[c] <=> adp[c] + ctp[c]	Ava_3424	Ava_3424	Ndk	pyrimidine metabolism	1	-1000	1000	0	2	2.7.4.6		kegg
NDPK4	nucleoside-diphosphate kinase (ATP:dTDP)	atp[c] + dtdp[c] <=> adp[c] + dttp[c]	Ava_3424	Ava_3424	Ndk	pyrimidine metabolism	1	-1000	1000	0	2	2.7.4.6		kegg
NDPK5	nucleoside-diphosphate kinase (ATP:dGDP)	atp[c] + dgdp[c] <=> adp[c] + dgtp[c]	Ava_3424	Ava_3424	Ndk	Purine metabolism	1	-1000	1000	0	2	2.7.4.6		kegg
NDPK6	nucleoside-diphosphate kinase (ATP:dUDP)	atp[c] + dudp[c] <=> adp[c] + dutp[c]	Ava_3424	Ava_3424	Ndk	pyrimidine metabolism	1	-1000	1000	0	2	2.7.4.6		kegg
NDPK7	nucleoside-diphosphate kinase (ATP:dCDP)	atp[c] + dcdp[c] <=> adp[c] + dctp[c]	Ava_3424	Ava_3424	Ndk	pyrimidine metabolism	1	-1000	1000	0	2	2.7.4.6		kegg
NDPK8	nucleoside-diphosphate kinase (ATP:dADP)	atp[c] + dadp[c] <=> adp[c] + datp[c]	Ava_3424	Ava_3424	Ndk	Purine metabolism	1	-1000	1000	0	2	2.7.4.6		kegg
NDPK9	nucleoside-diphosphate kinase (ATP:IDP)	atp[c] + idp[c] <=> adp[c] + itp[c]	Ava_3424	Ava_3424	Ndk	Purine metabolism	1	-1000	1000	0	2	2.7.4.6		kegg
GTPDPDP	guanosine-5'-triphosphate,3'-diphosphate diphosphatase	gdptp[c] + h2o[c] -> h[c] + pi[c] + ppgpp[c]	Ava_3530	Ava_3530	GppA	Purine metabolism	0	0	1000	0	2	3.6.1.40		kegg
ADNCYC	adenylate cyclase	atp[c] -> camp[c] + ppi[c]	(Ava_0091 or Ava_1972 or Ava_2239 or Ava_3735 or Ava_4645 or Ava_4698)	Ava_0091 Ava_1972 Ava_2239 Ava_3735 Ava_4645 Ava_4698	CyaA	Purine metabolism	0	0	1000	0	3	4.6.1.1		[72]
GUNCYC	guanylate cyclase	gtp[c] -> cgmp[c] + ppi[c]	(Ava_0091 or Ava_1972 or Ava_2239 or Ava_3735 or Ava_4645 or Ava_4698)	Ava_0091 Ava_1972 Ava_2239 Ava_3735 Ava_4645 Ava_4698	CyaB	Purine metabolism	0	0	1000	0	3	4.6.1.1		[72]
GTPDPK	GTP diphosphokinase	atp[c] + gtp[c] -> amp[c] + gdptp[c] + h[c]	(Ava_1993 or Ava_4989)	Ava_1993 Ava_4989	RelA	Purine metabolism	0	0	1000	0	2	2.7.6.5		kegg
RNDR1	ribonucleoside-diphosphate reductase (ADP)	adp[c] + trdrd[c] -> h2o[c] + dadp[c] + trdox[c]	Ava_1670	Ava_1670	NrdJ	Purine metabolism	0	0	1000	0	2	1.17.4.1		kegg
RNDR2	ribonucleoside-diphosphate reductase (GDP)	gdp[c] + trdrd[c] -> h2o[c] + dgdp[c] + trdox[c]	Ava_1670	Ava_1670	NrdJ	Purine metabolism	0	0	1000	0	2	1.17.4.1		kegg
RNDR3	ribonucleoside-diphosphate reductase (CDP)	cdp[c] + trdrd[c] -> h2o[c] + dcdp[c] + trdox[c]	Ava_1670	Ava_1670	NrdJ	pyrimidine metabolism	0	0	1000	0	2	1.17.4.1		kegg
RNDR4	ribonucleoside-diphosphate reductase (UDP)	udp[c] + trdrd[c] -> h2o[c] + dudp[c] + trdox[c]	Ava_1670	Ava_1670	NrdJ	pyrimidine metabolism	0	0	1000	0	2	1.17.4.1		kegg
GK1	guanylate kinase (GMP:ATP)	atp[c] + gmp[c] <=> adp[c] + gdp[c]	Ava_1475	Ava_1475	Gmk	Purine metabolism	1	-1000	1000	0	2	2.7.4.8		kegg
DGK1	deoxyguanylate kinase (dGMP:ATP)	atp[c] + dgmp[c] <=> adp[c] + dgdp[c]	Ava_1475	Ava_1475	Gmk	Purine metabolism	1	-1000	1000	0	2	2.7.4.8		kegg
NTD9	5'-nucleotidase (GMP)	gmp[c] + h2o[c] -> gsn[c] + pi[c]	(Ava_2116 or Ava_3836)	Ava_2116 Ava_3836	SurE	Purine metabolism	0	0	1000	0	2	3.1.3.5		kegg
NTD8	5'-nucleotidase (dGMP)	dgmp[c] + h2o[c] -> dgsn[c] + pi[c]	(Ava_2116 or Ava_3836)	Ava_2116 Ava_3836	SurE	Purine metabolism	0	0	1000	0	2	3.1.3.5		kegg
NTD10	5'-nucleotidase (XMP)	h2o[c] + xmp[c] -> pi[c] + xtsn[c]	(Ava_2116 or Ava_3836)	Ava_2116 Ava_3836	SurE	Purine metabolism	0	0	1000	0	2	3.1.3.5		kegg
NTD11	5'-nucleotidase (IMP)	h2o[c] + imp[c] -> ins[c] + pi[c]	(Ava_2116 or Ava_3836)	Ava_2116 Ava_3836	SurE	Purine metabolism	0	0	1000	0	2	3.1.3.5		kegg
NTD7	5'-nucleotidase (AMP)	amp[c] + h2o[c] -> adn[c] + pi[c]	(Ava_2116 or Ava_3836)	Ava_2116 Ava_3836	SurE	Purine metabolism	0	0	1000	0	2	3.1.3.5		kegg
NTD6	5'-nucleotidase (dAMP)	damp[c] + h2o[c] -> dad-2[c] + pi[c]	(Ava_2116 or Ava_3836)	Ava_2116 Ava_3836	SurE	Purine metabolism	0	0	1000	0	2	3.1.3.5		kegg
NTD2	5'-nucleotidase (UMP)	h2o[c] + ump[c] -> pi[c] + uri[c]	(Ava_2116 or Ava_3836)	Ava_2116 Ava_3836	SurE	Purine metabolism	0	0	1000	0	2	3.1.3.5		kegg
NTD1	5'-nucleotidase (dUMP)	dump[c] + h2o[c] -> duri[c] + pi[c]	(Ava_2116 or Ava_3836)	Ava_2116 Ava_3836	SurE	Purine metabolism	0	0	1000	0	2	3.1.3.5		kegg
NTD4	5'-nucleotidase (CMP)	cmp[c] + h2o[c] -> cytd[c] + pi[c]	(Ava_2116 or Ava_3836)	Ava_2116 Ava_3836	SurE	Purine metabolism	0	0	1000	0	2	3.1.3.5		kegg
NTD3	5'-nucleotidase (dCMP)	dcmp[c] + h2o[c] -> dcyt[c] + pi[c]	(Ava_2116 or Ava_3836)	Ava_2116 Ava_3836	SurE	Purine metabolism	0	0	1000	0	2	3.1.3.5		kegg
NTD5	5'-nucleotidase (dTMP)	dtmp[c] + h2o[c] -> pi[c] + thymd[c]	(Ava_2116 or Ava_3836)	Ava_2116 Ava_3836	SurE	Purine metabolism	0	0	1000	0	2	3.1.3.5		kegg
ADNUC	adenosine hydrolase	adn[c] + h2o[c] -> ade[c] + rib-D[c]	(Ava_3071 or Ava_3900 or Ava_4938)	Ava_3071 Ava_3900 Ava_4938	IunH	Purine metabolism	0	0	1000	0	2	3.2.2.1		kegg
INSH	Inosine hydrolase	h2o[c] + ins[c] -> hxan[c] + rib-D[c]	(Ava_3071 or Ava_3900 or Ava_4938)	Ava_3071 Ava_3900 Ava_4938	IunH	Purine metabolism	0	0	1000	0	2	3.2.2.1		kegg
XTSNH	Xanthosine hydrolase	h2o[c] + xtsn[c] -> rib-D[c] + xan[c]	(Ava_3071 or Ava_3900 or Ava_4938)	Ava_3071 Ava_3900 Ava_4938	IunH	Purine metabolism	0	0	1000	0	2	3.2.2.1		kegg
GSNH	guanosine hydrolase	gsn[c] + h2o[c] -> gua[c] + rib-D[c]	(Ava_3071 or Ava_3900 or Ava_4938)	Ava_3071 Ava_3900 Ava_4938	IunH	Purine metabolism	0	0	1000	0	2	3.2.2.1		kegg
GUAD	guanine deaminase	gua[c] + h[c] + h2o[c] -> nh4[c] + xan[c]	(Ava_1577 or Ava_2029)	Ava_1577 Ava_2029	GuaD	Purine metabolism	0	0	1000	0	2	3.5.4.3		kegg
XAND	xanthine dehydrogenase	h2o[c] + nad[c] + xan[c] -> h[c] + nadh[c] + urate[c]	(Ava_C0126 and Ava_C0127 and Ava_C0128)	Ava_C0126 Ava_C0127 Ava_C0128	YagR and YagS and YagT	Purine metabolism	0	0	1000	0	2	1.17.1.4		kegg
XAND2	xanthine dehydrogenase	h2o[c] + nad[c] +hxan[c] -> h[c] + nadh[c] + xan[c]	(Ava_C0126 and Ava_C0127 and Ava_C0128)	Ava_C0126 Ava_C0127 Ava_C0128	YagR and YagS and YagT	Purine metabolism	0	0	1000	0	2	1.17.1.4		kegg
GMPS2	GMP synthase	atp[c] + gln-L[c] + h2o[c] + xmp[c] -> amp[c] + glu-L[c] + gmp[c] + 2 h[c] + ppi[c]	Ava_1054	Ava_1054	GuaA	Purine metabolism	0	0	1000	0	2	6.3.5.2		kegg
NTPP2	Nucleoside triphosphate pyrophosphorylase (gtp)	gtp[c] + h2o[c] -> gmp[c] + h[c] + ppi[c]	(Ava_2368 or Ava_2914)	Ava_2368 Ava_2914	MazG	pyrimidine metabolism	0	0	1000	0	2	3.6.1.19		kegg
NTPP1	Nucleoside triphosphate pyrophosphorylase (dgtp)	dgtp[c] + h2o[c] -> dgmp[c] + h[c] + ppi[c]	(Ava_2368 or Ava_2914)	Ava_2368 Ava_2914	MazG	pyrimidine metabolism	0	0	1000	0	2	3.6.1.19		kegg
NTPP8	Nucleoside triphosphate pyrophosphorylase (utp)	h2o[c] + utp[c] -> h[c] + ppi[c] + ump[c]	(Ava_2368 or Ava_2914)	Ava_2368 Ava_2914	MazG	pyrimidine metabolism	0	0	1000	0	2	3.6.1.19		kegg
NTPP9	Nucleoside triphosphate pyrophosphorylase (itp)	h2o[c] + itp[c] -> h[c] + imp[c] + ppi[c]	(Ava_2368 or Ava_2914)	Ava_2368 Ava_2914	MazG	pyrimidine metabolism	0	0	1000	0	2	3.6.1.19		kegg
NTPP10	Nucleoside triphosphate pyrophosphorylase (ditp)	ditp[c] + h2o[c] -> dimp[c] + h[c] + ppi[c]	(Ava_2368 or Ava_2914)	Ava_2368 Ava_2914	MazG	Purine metabolism	0	0	1000	0	2	3.6.1.19		kegg
NTPP11	Nucleoside triphosphate pyrophosphorylase (xtp)	h2o[c] + xtp[c] -> h[c] + ppi[c] + xmp[c]	(Ava_2368 or Ava_2914)	Ava_2368 Ava_2914	MazG	Purine metabolism	0	0	1000	0	2	3.6.1.19		kegg
IMPD	IMP dehydrogenase	h2o[c] + imp[c] + nad[c] -> h[c] + nadh[c] + xmp[c]	Ava_2653	Ava_2653	GuaB	Purine metabolism	0	0	1000	0	2	1.1.1.205		kegg
ADA	Adenosine deaminase	adn[c] + h[c] + h2o[c] -> ins[c] + nh4[c]	Ava_1344	Ava_1344	Add	Purine metabolism	0	0	1000	0	2	3.5.4.4		kegg
DADA	Deoxyadenosine deaminase	dad-2[c] + h[c] + h2o[c] -> din[c] + nh4[c]	Ava_1344	Ava_1344	Add	Purine metabolism	0	0	1000	0	2	3.5.4.4		kegg
ADSS	adenylosuccinate synthase	asp-L[c] + gtp[c] + imp[c] -> dcamp[c] + gdp[c] + 2 h[c] + pi[c]	Ava_2053	Ava_2053	PurA	Purine metabolism	0	0	1000	0	2	6.3.4.4		kegg
DADK	deoxyadenylate kinase	atp[c] + damp[c] <=> adp[c] + dadp[c]	(Ava_0710 or Ava_2670)	Ava_0710 Ava_2670	Adk	Purine metabolism	1	-1000	1000	0	2	2.7.4.3		kegg
ADK1	adenylate kinase	amp[c] + atp[c] <=> 2 adp[c]	(Ava_0710 or Ava_2670)	Ava_0710 Ava_2670	Adk	Purine metabolism	1	-1000	1000	0	2	2.7.4.3		kegg
PDE1	3',5'-cyclic-nucleotide phosphodiesterase	camp[c] + h2o[c] -> amp[c] + h[c]	(Ava_0091 or Ava_3735)	Ava_0091 Ava_3735	CpdP	Purine metabolism	0	0	1000	0	2	3.1.4.17		kegg
PDE4	3',5'-cyclic-nucleotide phosphodiesterase	cgmp[c] + h2o[c] -> gmp[c] + h[c]	(Ava_0091 or Ava_3735)	Ava_0091 Ava_3735	CpdP	Purine metabolism	0	0	1000	0	2	3.1.4.17		kegg
ADATT	ADP:ATP adenylyltransferase	atp[c] + adp[c] + h[c] -> pi[c] + ap4a[c]	Ava_3329	Ava_3329	Apa	Purine metabolism	0	0	1000	0	2	2.7.7.53		kegg
APATT	APS:ATP adenylyltransferase	atp[c] + aps[c] -> so4[c] + ap4a[c]	Ava_3329	Ava_3329	Apa	Purine metabolism	0	0	1000	0	2	2.7.7.53		kegg
UREA	urease	2 h[c] + h2o[c] + urea[c] -> co2[c] + 2 nh4[c]	(Ava_3621and Ava_3620 and Ava_3618)	Ava_3621 Ava_3620 Ava_3618	UreABC	Purine metabolism	0	0	1000	0	4	3.5.1.5		[73]
CBPS	carbamoyl-phosphate synthase (glutamine-hydrolysing)	2 atp[c] + gln-L[c] + h2o[c] + hco3[c] -> 2 adp[c] + cbp[c] + glu-L[c] + 2 h[c] + pi[c]	(Ava_1893 and Ava_4410)	Ava_1893 Ava_4410	CarB and CarA	pyrimidine metabolism	0	0	1000	0	2	6.3.5.5		kegg
ASPCT	aspartate carbamoyltransferase	asp-L[c] + cbp[c] -> cbasp[c] + h[c] + pi[c]	Ava_1174	Ava_1174	PyrB	pyrimidine metabolism	0	0	1000	0	3	2.1.3.2		[74]
DHORTS	dihydroorotase	dhor-S[c] + h2o[c] <=> cbasp[c] + h[c]	(Ava_0120 or Ava_3650)	Ava_0120 Ava_3650	PyrC	pyrimidine metabolism	1	-1000	1000	0	3	3.5.2.3		[74]
DHORDfum	dihydroorotic acid dehydrogenase(fumarate)	dhor-S[c] + fum[c] -> orot[c] + succ[c]	Ava_3045	Ava_3045	PyrD	pyrimidine metabolism	0	0	1000	0	3	1.3.98.1		[74]
DHORD	dihydoorotic acid dehydrogenase	o2[c] + dhor-S[c] <=> h2o2[c] + orot[c]	Ava_3045	Ava_3045	PyrD	pyrimidine metabolism	1	-1000	1000	0	3	1.3.98.1	molecular oxygen can replace fumarate in vitro	[74]
DHORD_PQ9	dihydoorotic acid dehydrogenase (plastoquinone9)	pq[c] + dhor-S[c] -> pqh2[c] + orot[c]	Ava_1222	Ava_1222	PyrD	pyrimidine metabolism	0	0	1000	0	2	1.3.5.2		kegg
ORPT	orotate phosphoribosyltransferase	orot5p[c] + ppi[c] <=> orot[c] + prpp[c]	(Ava_0957 or Ava_2358)	Ava_0957 Ava_2358	UmpS or PyrE	pyrimidine metabolism	1	-1000	1000	0	3	2.4.2.10		[74]
OMPDC	orotidine-5'-phosphate decarboxylase	h[c] + orot5p[c] -> co2[c] + ump[c]	(Ava_0924 or Ava_0957)	Ava_0924 Ava_0957	PyrF or UmpS	pyrimidine metabolism	0	0	1000	0	3	4.1.1.23		[74]
DCTPD	dCTP deaminase	h[c] + h2o[c] + dctp[c] -> nh4[c] + dutp[c]	Ava_2668	Ava_2668	Dcd	pyrimidine metabolism	0	0	1000	0	2	3.5.4.13		kegg
DCTPD2	dCTP deaminase	h[c] + h2o[c] + ctp[c] -> nh4[c] + utp[c]	Ava_2668	Ava_2668	Dcd	pyrimidine metabolism	0	0	1000	0	2	3.5.4.13		kegg
CTPS1	CTP synthase (NH3)	atp[c] + nh4[c] + utp[c] -> adp[c] + 2 h[c] + pi[c] + ctp[c]	Ava_2267	Ava_2267	PyrG	pyrimidine metabolism	0	0	1000	0	2	6.3.4.2		kegg
CTPS2	CTP synthase (glutamine)	atp[c] + h2o[c] + gln-L[c] + utp[c] -> adp[c] + 2 h[c] + pi[c] + glu-L[c] + ctp[c]	Ava_2267	Ava_2267	PyrG	pyrimidine metabolism	0	0	1000	0	2	6.3.4.2		kegg
CYTK1	cytidylate kinase (CMP)	atp[c] + cmp[c] <=> adp[c] + cdp[c]	Ava_0964	Ava_0964	PanC	pyrimidine metabolism	1	-1000	1000	0	2	2.7.4.14		kegg
CYTK2	cytidylate kinase (dCMP)	atp[c] + dcmp[c] <=> adp[c] + dcdp[c]	Ava_0964	Ava_0964	PanC	pyrimidine metabolism	1	-1000	1000	0	2	2.7.4.14		kegg
UMPK	UMP kinase	atp[c] + ump[c] <=> adp[c] + udp[c]	Ava_0964 or Ava_0628	Ava_0964 Ava_0628	PanC or PyrH	pyrimidine metabolism	1	-1000	1000	0	2	2.7.4.14,2.7.4.22		kegg
UPPRT	uracil phosphoribosyltransferase	prpp[c] + ura[c] -> ppi[c] + ump[c]	(Ava_3111 or Ava_3128)	Ava_3111 Ava_3128	Upp or PyrR	pyrimidine metabolism	0	0	1000	0	2	2.4.2.9		kegg
CSND	Cytosine deaminase	csn[c] + h[c] + h2o[c] -> nh4[c] + ura[c]	Ava_4937	Ava_4937	CodA	pyrimidine metabolism	0	0	1000	0	3	3.5.4.1		[75]
MCSNAHr	5-Methylcytosine aminohydrolase	5mcsn[c] + h[c] + h2o[c] <=> nh4[c] + thym[c]	Ava_4937	Ava_4937	CodA	pyrimidine metabolism	1	-1000	1000	0	2	3.5.4.1		kegg
TRDR	thioredoxin reductase (NADPH)	h[c] + nadph[c] + trdox[c] -> nadp[c] + trdrd[c]	(Ava_3376 or Ava_4637)	Ava_3376 Ava_4637	TrxB	pyrimidine metabolism	0	0	1000	0	2	1.8.1.9		kegg
DTMPK	dTMP kinase	atp[c] + dtmp[c] <=> adp[c] + dtdp[c]	AAva_1962	AAva_1962	Tmk	pyrimidine metabolism	1	-1000	1000	0	2	2.7.4.9		kegg
DTMPK2	dUMP kinase	atp[c] + dump[c] <=> adp[c] + dudp[c]	AAva_1962	AAva_1962	Tmk	pyrimidine metabolism	1	-1000	1000	0	2	2.7.4.9		kegg
TMDS3	thymidylate synthase (FAD dependent)	mlthf[c] + dump[c] + nadph[c] + h[c] -> thf[c] + dtmp[c] + nadp[c]	Ava_2917	Ava_2917	ThyX	pyrimidine metabolism	0	0	1000	0	2	2.1.1.148		kegg
ACASPAH	N-acetyl-L-aspartate amidohydrolase	acasp[c] + h2o[c] -> ac[c] + asp-L[c]	Ava_1785	Ava_1785	AspA	Alanine, aspartate and glutamate metabolism	0	0	1000	0	2	3.5.1.15		kegg
FASPAH	N-formyl-L-aspartate amidohydrolase	forasp[c] + h2o[c] -> for[c] + asp-L[c]	Ava_1785	Ava_1785	AspA	Alanine, aspartate and glutamate metabolism	0	0	1000	0	2	3.5.1.15		kegg
ASNN	L-asparaginase	asn-L[c] + h2o[c] -> asp-L[c] + nh4[c]	(Ava_0733 or Ava_1775)	Ava_0733 Ava_1775	AnsA	Alanine, aspartate and glutamate metabolism	0	0	1000	0	2	3.5.1.1		kegg
ARGSS	argininosuccinate synthase	asp-L[c] + atp[c] + citr-L[c] -> amp[c] + argsuc[c] + h[c] + ppi[c]	Ava_2068	Ava_2068	ArgG	Alanine, aspartate and glutamate metabolism	0	0	1000	0	2	6.3.4.5		kegg
ARGSL	argininosuccinate lyase	argsuc[c] <=> arg-L[c] + fum[c]	Ava_1807	Ava_1807	ArgH	Alanine, aspartate and glutamate metabolism	1	-1000	1000	0	3	4.3.2.1		[81],[82]
ALAD	L-alanine dehydrogenase	h[c] + nadh[c] + pyr[c] + nh4[c] -> nad[c] + h2o[c] + ala-L[c]	Ava_0176	Ava_0176	Ald	Alanine, aspartate and glutamate metabolism	0	0	1000	0	3	1.4.1.1		[76],[77]
ASPR	aspartate racemase	asp-L[c] <=> asp-D[c]	(Ava_4838 or Ava_C0005)	Ava_4838 Ava_C0005	RacD	Alanine, aspartate and glutamate metabolism	1	-1000	1000	0	2	5.1.1.13	Aspartate racemase produces D-asp from its L-isomer for the biosynthesis of peptidoglycan layer of bacterial cell walls.	kegg
ASOORD	L-aspartic acid:oxygen oxidoreductase(deaminating)	asp-L[c] + o2[c] + h20[c] -> nh4[c] + h2o2[c] + oaa[c]	Ava_0636	Ava_0636	NadB	Alanine, aspartate and glutamate metabolism	0	0	1000	0	2	1.4.3.16		kegg
ASPTA	aspartate transaminase	akg[c] + asp-L[c] <=> glu-L[c] + oaa[c]	Ava_2127	Ava_2127	AspC	Alanine, aspartate and glutamate metabolism	1	-1000	1000	0	3	2.6.1.1		[78]
GLUN	glutaminase	h2o[c] + gln-L[c] -> glu-L[c] + nh4[c]	(Ava_0966 or Ava_2446)	Ava_0966 Ava_2446	GlsA	Alanine, aspartate and glutamate metabolism	0	0	1000	0	2	3.5.1.2		kegg
P5CD	1-pyrroline-5-carboxylate dehydrogenase	nad[c] + 2 h2o[c] + 1pyr5c[c] -> h[c] + nadh[c] + glu-L[c]	Ava_2942	Ava_2942	PutA	Arginine and proline metabolism	0	0	1000	0	2	1.2.1.88		kegg
SSALyr	succinate-semialdehyde dehydrogenase (NADP) reversible	h2o[c] + nadp[c] + sucsal[c] <=> 2 h[c] + nadph[c] + succ[c]	Ava_3534	Ava_3534	GabD	Alanine, aspartate and glutamate metabolism	1	-1000	1000	0	2	1.2.1.16		kegg
ABTA	4-aminobutyrate transaminase	4abut[c] + akg[c] -> glu-L[c] + sucsal[c]	Ava_0214	Ava_0214	PuuE	Alanine, aspartate and glutamate metabolism	0	0	1000	0	2	2.6.1.19		kegg
CYSTS	cystathionine beta-synthase	hcys-L[c] + ser-L[c] -> h2o[c] + cyst-L[c]	Ava_4156	Ava_4156	Cbs	Glycine, serine and threonine metabolism	0	0	1000	0	2	4.2.1.22		kegg
CYSTGL	cystathionine gamma-lyase	cyst-L[c] + h2o[c] -> nh4[c] +2obut[c] + cys-L	(Ava_4155 or Ava_4213)	Ava_4155 Ava_4213	Cth	Glycine, serine and threonine metabolism	0	0	1000	0	2	4.4.1.1		kegg
SER_AL	L-serine ammonia-lyase	ser-L[c] -> pyr[c] + nh4[c]	(Ava_0676 or Ava_2749)	Ava_0676 Ava_2749	IlvA	Glycine, serine and threonine metabolism	0	0	1000	0	2	4.3.1.19		kegg
THRD_L	L-threonine deaminase	thr-L[c] -> 2obut[c] + nh4[c]	(Ava_0676 or Ava_2749)	Ava_0676 Ava_2749	IlvA	Glycine, serine and threonine metabolism	0	0	1000	0	3	4.3.1.19		[30],[80]
THRA2i	L-allo-Threonine Aldolase	athr-L[c] -> acald[c] + gly[c]	Ava_4955	Ava_4955	LtaE	Glycine, serine and threonine metabolism	0	0	1000	0	2	4.1.2.5		kegg
THRAi	threonine aldolase	thr-L[c] -> acald[c] + gly[c]	Ava_4955	Ava_4955	LtaE	Glycine, serine and threonine metabolism	0	0	1000	0	2	4.1.2.5		kegg
THRS	threonine synthase	h2o[c] + phom[c] -> pi[c] + thr-L[c]	(Ava_3117 or Ava_4952)	Ava_3117 Ava_4952	ThrC	Glycine, serine and threonine metabolism	0	0	1000	0	2	4.2.3.1		kegg
HSK	homoserine kinase	atp[c] + hom-L[c] -> adp[c] + h[c] + phom[c]	Ava_2794	Ava_2794	ThrB	Glycine, serine and threonine metabolism	0	0	1000	0	2	2.7.1.39		kegg
HSDy	homoserine dehydrogenase (NADPH)	hom-L[c] + nadp[c] <=> aspsa[c] + h[c] + nadph[c]	Ava_0783	Ava_0783	ThrA	Glycine, serine and threonine metabolism	1	-1000	1000	0	2	1.1.1.3		kegg
ASPKi	aspartate kinase, irreversible	atp[c] + asp-L[c] -> adp[c] + 4pasp[c]	Ava_3642	Ava_3642	LysC	Glycine, serine and threonine metabolism	0	0	1000	0	3	2.7.2.4		[80]
ASADi	aspartate-semialdehyde dehydrogenase, irreversible	h[c] + nadph[c] + 4pasp[c] -> nadp[c] + pi[c] + aspsa[c]	Ava_3606	Ava_3606	Asd	Glycine, serine and threonine metabolism	0	0	1000	0	2	1.2.1.11		kegg
DABAAT	diaminobutyrate aminotransferase	aspsa[c] + glu-L[c] <=> akg[c] + 24dab[c] + 2 h[c]	Ava_2839	Ava_2839	EctB	Glycine, serine and threonine metabolism	1	-1000	1000	0	2	2.6.1.76		kegg
DABDC	diaminobutyrate decarboxylase	24dab[c] -> 13dampp[c] + co2[c]	Ava_2838	Ava_2838	Ddc	Glycine, serine and threonine metabolism	0	0	1000	0	2	4.1.1.86		kegg
AACTOOR	Aminoacetone:oxygen oxidoreductase(deaminating)(copper-containing)	aact[c] + h2o[c] + o2[c] -> h2o2[c] + mthgxl[c] + nh4[c]	Ava_3451	Ava_3451	TynA	Glycine, serine and threonine metabolism	0	0	1000	0	2	1.4.3.21		kegg
CHOLD	choline dehydrogenase	chol[c] + nad[c] -> betald[c] + h[c] + nadh[c]	Ava_C0102	Ava_C0102	BetA	Glycine, serine and threonine metabolism	0	0	1000	0	2	1.1.99.1		kegg
CYSTA	cysteine transaminase	akg[c] + cys-L[c] <=> glu-L[c] + mercppyr[c]	Ava_2127	Ava_2127	AspC	Alanine, aspartate and glutamate metabolism	1	-1000	1000	0	2	2.6.1.1		kegg
CYSLYSL	L-cystine L-cysteine-lyase (deaminating)	h2o[c] + cysi-L[c] -> nh4[c] + pyr[c] + thcyc[c]	(Ava_4155 or Ava_4213)	Ava_4155 Ava_4213	Cth	Glycine, serine and threonine metabolism	0	0	1000	0	2	4.4.1.1		kegg
CYSDS	cysteine desulfhydrase	h2o[c] + cys-L[c] <=> nh4[c] + h2s[c] + pyr[c]	(Ava_4155 or Ava_4213)	Ava_4155 Ava_4213	Cth	Glycine, serine and threonine metabolism	1	-1000	1000	0	2	4.4.1.1		kegg
MCPST	3-mercaptopyruvate sulfurtransferase	so3[c] + mercppyr[c] -> pyr[c] + tsul[c]	(Ava_1779 or Ava_4079 or Ava_4507)	Ava_1779 Ava_4079 Ava_4507	MpsT	Sulfur, cysteine and methionine metabolism	0	0	1000	0	2	2.8.1.2		kegg
HSERTA	homoserine O-trans-acetylase	accoa[c] + hom-L[c] -> coa[c] + achms[c]	Ava_4076	Ava_4076	MetX	Sulfur, cysteine and methionine metabolism	0	0	1000	0	2	2.3.1.31		kegg
METACH	O-Acetyl-L-homoserine acetate-lyase (adding methanethiol)	h2s[c] + achms[c] -> h[c] + ac[c] + hcys-L[c]	Ava_4077	Ava_4077	MetY	Sulfur, cysteine and methionine metabolism	0	0	1000	0	2	2.5.1.49		kegg
METS	methionine synthase	5mthf[c] + hcys-L[c] -> h[c] + met-L[c] + thf[c]	Ava_3052	Ava_3052	MetH	Sulfur, cysteine and methionine metabolism	0	0	1000	0	2	2.1.1.13		kegg
AHCi	adenosylhomocysteinase	h2o[c] + ahcys[c] -> adn[c] + hcys-L[c]	Ava_3963	Ava_3963	AhcY	Sulfur, cysteine and methionine metabolism	0	0	1000	0	2	3.3.1.1		kegg
DNAMT	DNA (cytosine-5-)-methyltransferase	amet[c] + dna[c] -> h[c] + ahcys[c] + dna5mtc[c]	(Ava_0101 or Ava_0731 or Ava_B0330 or Ava_C0232)	Ava_0101 Ava_0731 Ava_B0330 Ava_C0232	Dcm	Sulfur, cysteine and methionine metabolism	0	0	1000	0	2	2.1.1.37		kegg
METAT	methionine adenosyltransferase	atp[c] + h2o[c] + met-L[c] -> ppi[c] + pi[c] + amet[c]	(Ava_0780 or Ava_4899)	Ava_0780 Ava_4899	MetK	Sulfur, cysteine and methionine metabolism	0	0	1000	0	2	2.5.1.6		kegg
MTRI	5-methylthioribose-1-phosphate isomerase	5mdr1p[c] -> 5mdru1p[c]	Ava_3544	Ava_3544	MtnA	Sulfur, cysteine and methionine metabolism	0	0	1000	0	2	5.3.1.23		kegg
MTAP	5'-methylthioadenosine phosphorylase	pi[c] + 5mta[c] -> ade[c] + 5mdr1p[c]	Aa_1653	Aa_1653	MtaP	Sulfur, cysteine and methionine metabolism	0	0	1000	0	2	2.4.2.28		kegg
CITCIa	citramalate dehydratase	citm[c] <=> citac[c] + h2o[c]	(Ava_3966 and Ava_3967)	Ava_3966 Ava_3967	LeuD and LeuC	Valine, leucine and isoleucine biosynthesis	1	-1000	1000	0	2	4.2.1.35		kegg
CITCIb	3-methylmalate hydratase	citac[c] + h2o[c] <=> r3mmal[c]	(Ava_3966 and Ava_3967)	Ava_3966 Ava_3967	LeuD and LeuC	Valine, leucine and isoleucine biosynthesis	1	-1000	1000	0	2	4.2.1.35		kegg
EMMD	erythro methyl malate dehydrogenase	r3mmal[c] + nad[c] -> h[c] + nadh[c] + 2obut[c] + co2[c]	Ava_2987	Ava_2987	LeuB	Valine, leucine and isoleucine biosynthesis	0	0	1000	0	2	1.1.1.85		kegg
ACHBS	2-aceto-2-hydroxybutanoate synthase	h[c] + pyr[c] + 2obut[c] -> co2[c] + 2ahbut[c]	(Ava_2035 and Ava_2757 and Ava_3533)	Ava_2035 Ava_2757 Ava_3533	IlvH and IlvB and IlVG	Valine, leucine and isoleucine biosynthesis	0	0	1000	0	2	2.2.1.6		kegg
KARA1i	acetohydroxy acid isomeroreductase	h[c] + nadph[c] + alac-S[c] -> nadp[c] + 23dhmb[c]	Ava_0133	Ava_0133	IlvC	Valine, leucine and isoleucine biosynthesis	0	0	1000	0	2	1.1.1.86		kegg
KARA2i	ketol-acid reductoisomerase (2-Aceto-2-hydroxybutanoate)	h[c] + nadph[c] + 2ahbut[c] -> nadp[c] + 23dhmp[c]	Ava_0133	Ava_0133	IlvC	Valine, leucine and isoleucine biosynthesis	0	0	1000	0	2	1.1.1.86		kegg
DHAD1	dihydroxy-acid dehydratase (2,3-dihydroxy-3-methylbutanoate)	23dhmb[c] -> h2o[c] + 3mob[c]	(Ava_0023 or Ava_B0062)	Ava_0023 Ava_B0062	IlvD	Valine, leucine and isoleucine biosynthesis	0	0	1000	0	2	4.2.1.9		kegg
DHAD2	dihydroxy-acid dehydratase (2,3-dihydroxy-3-methylpentanoate)	23dhmp[c] -> h2o[c] + 3mop[c]	(Ava_0023 or Ava_B0062)	Ava_0023 Ava_B0062	IlvD	Valine, leucine and isoleucine biosynthesis	0	0	1000	0	2	4.2.1.9		kegg
VPAMTr	Valine-pyruvate aminotransferase	3mob[c] + ala-L[c] <=> pyr[c] + val-L[c]	Ava_1090	Ava_1090	AvtA	Valine, leucine and isoleucine biosynthesis	1	-1000	1000	0	2	2.6.1.66		kegg
IPPS	2-isopropylmalate synthase	3mob[c] + accoa[c] + h2o[c] -> 3c3hmp[c] + coa[c] + h[c]	Ava_2111 or Ava_3216	Ava_2111 or Ava_3216	LeuA	Valine, leucine and isoleucine biosynthesis	0	0	1000	0	3	2.3.3.13		[80]
IPPMIa	3-isopropylmalate dehydratase	3c2hmp[c] <=> 2ippm[c] + h2o[c]	(Ava_3966 and Ava_3967)	Ava_3966 Ava_3967	LeuD and LeuC	Valine, leucine and isoleucine biosynthesis	1	-1000	1000	0	2	4.2.1.33		kegg
IPPMIb	2-isopropylmalate hydratase	2ippm[c] + h2o[c] <=> 3c3hmp[c]	(Ava_3966 and Ava_3967)	Ava_3966 Ava_3967	LeuD and LeuC	Valine, leucine and isoleucine biosynthesis	1	-1000	1000	0	2	4.2.1.33		kegg
IPMD	3-isopropylmalate dehydrogenase	3c2hmp[c] + nad[c] -> 3c4mop[c] + h[c] + nadh[c]	Ava_2987	Ava_2987	LeuB	Valine, leucine and isoleucine biosynthesis	0	0	1000	0	2	1.1.1.85		kegg
OMCDC	2-Oxo-4-methyl-3-carboxypentanoate decarboxylation	3c4mop[c] + h[c] -> 4mop[c] + co2[c]				Valine, leucine and isoleucine biosynthesis	0	0	1000	0	2	spantaneous		kegg
DHDPS	dihydrodipicolinate synthase	aspsa[c] + pyr[c] -> 23dhdp[c] + h[c] + 2 h2o[c]	Ava_3607	Ava_3607	DapA	Lysine metabolism	0	0	1000	0	2	4.3.3.7		kegg
DHDPRy	dihydrodipicolinate reductase (NADPH)	23dhdp[c] + h[c] + nadph[c] -> nadp[c] + thdp[c]	Ava_0474	Ava_0474	DapB	Lysine metabolism	0	0	1000	0	2	1.17.1.8		kegg
LDAPAT	LL-diaminopimelate aminotransferase	thdp[c] + glu-L[c] + h2o[c] + h[c] -> akg[c] + 26dap-LL[c]	(Ava_0017 or Ava_1277 or Ava_2354)	Ava_0017 Ava_1277 or Ava_2354	AspC	Lysine metabolism	0	0	1000	0	2	2.6.1.83		kegg
DAPE	diaminopimelate epimerase	26dap-LL[c] <=> 26dap-M[c]	(Ava_2112 or Ava_3088)	Ava_2112 Ava_3088	DapF	Lysine metabolism	1	-1000	1000	0	2	5.1.1.7		kegg
DAPDC	diaminopimelate decarboxylase	26dap-M[c] + h[c] -> co2[c] + lys-L[c]	Ava_0912	Ava_0912	LysA	Lysine metabolism	0	0	1000	0	2	4.1.1.20		kegg
LYSH	lysine N6-hydroxylase	h[c] + nadph[c] + lys-L[c] + o2[c] -> nadp[c] + hylys[c] + h2o[c]	Ava_2835	Ava_2835	IucD	Lysine metabolism	0	0	1000	0	2	1.14.13.59		kegg
OCBT	ornithine carbamoyltransferase	cbp[c] + orn[c] <=> citr-L[c] + h[c] + pi[c]	Ava_2197	Ava_2197	ArgF	Arginine and proline metabolism	1	-1000	1000	0	3	2.1.3.3		[81],[82]
ORNTACr	ornithine transacetylase reversible	glu-L[c] + acorn[c] <=> acglu[c] + orn[c]	(Ava_0671 or Ava_3118)	Ava_0671 Ava_3118	ArgJ	Arginine and proline metabolism	1	-1000	1000	0	2	2.3.1.35		kegg
ACGS	N-acetylglutamate synthase	accoa[c] + glu-L[c] -> h[c] + acglu[c] + coa[c]	(Ava_0671 or Ava_3118)	Ava_0671 Ava_3118	ArgJ	Arginine and proline metabolism	0	0	1000	0	2	2.3.1.1		kegg
ACGK	acetylglutamate kinase	acglu[c] + atp[c] -> acg5p[c] + adp[c]	Ava_0554	Ava_0554	ArgB	Arginine and proline metabolism	0	0	1000	0	3	2.7.2.8		[81],[82]
AGPR	N-acetyl-g-glutamyl-phosphate reductase	acg5sa[c] + nadp[c] + pi[c] <=> acg5p[c] + h[c] + nadph[c]	(Ava_0430 or Ava_3516)	Ava_0430 Ava_3516	ArgC	Arginine and proline metabolism	1	-1000	1000	0	2	1.2.1.38		kegg
ACOTA	acetylornithine transaminase	acorn[c] + akg[c] <=> acg5sa[c] + glu-L[c]	Ava_3730	Ava_3730	ArgD	Arginine and proline metabolism	1	-1000	1000	0	3	2.6.1.11		[81],[82]
ARGN	arginase	h2o[c] + arg-L[c] -> urea[c] + orn[c]	Ava_0127	Ava_0127	SpeB	Arginine and proline metabolism	0	0	1000	0	4	3.5.3.1		[81]
ARGD	L-Arginine deiminase	h2o[c] + arg-L[c] -> nh4[c] + citr-L[c]	Ava_2273	Ava_2273		Arginine and proline metabolism	0	0	1000	0	4	3.5.3.6		[81]
CRTNH	creatinine amidohydrolase	h2o[c] + crtn[c] -> creat[c]	(Ava_1235 or Ava_4012)	Ava_1235 Ava_4012	CrnA	Arginine and proline metabolism	0	0	1000	0	2	3.5.2.10		kegg
CRIMH	creatinine iminohydrolase	crtn[c] + h2o[c] -> nmh[c] + nh3[c]	Ava_4937	Ava_4937	CodA	Arginine and proline metabolism	0	0	1000	0	2	3.5.4.1		kegg
MHYD	N-methylhydantoinase (ATP-hydrolysing)	atp[c] + nmh[c] + 2 h2o[c] -> adp[c] + pi[c] + csarcs[c]	Ava_2245	Ava_2245	HyuB	Arginine and proline metabolism	0	0	1000	0	2	3.5.2.14		kegg
GLU5K	glutamate 5-kinase	atp[c] + glu-L[c] -> adp[c] + glu5p[c]	Ava_3807	Ava_3807	ProB	Arginine and proline metabolism	0	0	1000	0	2	2.7.2.11		kegg
G5SD	glutamate-5-semialdehyde dehydrogenase	glu5p[c] + h[c] + nadph[c] -> glu5sa[c] + nadp[c] + pi[c]	(Ava_0057 or Ava_1702)	Ava_0057 Ava_1702	ProA	Arginine and proline metabolism	0	0	1000	0	2	1.2.1.41		kegg
PUTA3	puta3	nad[c] + h2o[c] + glu5sa[c] -> 2 h[c] + nadh[c] + glu-L[c]	Ava_2942	Ava_2942	PutA	Arginine and proline metabolism	0	0	1000	0	2	1.2.1.88		kegg
PHCD	L-1-pyrroline-3-hydroxy-5-carboxylate dehydrogenase	nad[c] + 2 h2o[c] + 1p3h5c[c] -> h[c] + nadh[c] + e4hglu[c]	Ava_2942	Ava_2942	PutA	Arginine and proline metabolism	0	0	1000	0	2	1.2.1.88		kegg
ORNTA	ornithine transaminase	akg[c] + orn[c] -> glu-L[c] + glu5sa[c]	Ava_B0165	Ava_B0165	Oat	Arginine and proline metabolism	0	0	1000	0	2	2.6.1.13		kegg
P5CR	pyrroline-5-carboxylate reductase(nadph)	2 h[c] + nadph[c] + 1pyr5c[c] -> nadp[c] + pro-L[c]	(Ava_1616 or Ava_2901)	Ava_1616 Ava_2901	ProC	Arginine and proline metabolism	0	0	1000	0	2	1.5.1.2		kegg
P5CRx	pyrroline-5-carboxylate reductase(nadh)	2 h[c] + nadh[c] + 1pyr5c[c] -> nad[c] + pro-L[c]	(Ava_1616 or Ava_2901)	Ava_1616 Ava_2901	ProC	Arginine and proline metabolism	0	0	1000	0	2	1.5.1.2		kegg
HPROa	L-hydroxyproline reductase (NAD)	2 h[c] + nadh[c] + 1p3h5c[c] -> nad[c] + 4hpro-LT[c]	(Ava_1616 or Ava_2901)	Ava_1616 Ava_2901	ProC	Arginine and proline metabolism	0	0	1000	0	2	1.5.1.2		kegg
HPROb	L-hydroxyproline reductase (NADP)	2 h[c] + nadph[c] + 1p3h5c[c] -> nadp[c] + 4hpro-LT[c]	(Ava_1616 or Ava_2901)	Ava_1616 Ava_2901	ProC	Arginine and proline metabolism	0	0	1000	0	2	1.5.1.2		kegg
PROD2	Proline dehydrogenase	fad[c] + pro-L[c] -> 1pyr5c[c] + fadh2[c] + h[c]	Ava_2942	Ava_2942	PutA	Arginine and proline metabolism	0	0	1000	0	2	1.5.5.2		kegg
PHCHGS	L-1-Pyrroline-3-hydroxy-5-carboxylate spontaneous conversion to L-4-Hydroxyglutamate semialdehyde	h[c] + h2o[c] + 1p3h5c <=> 4hglusa[c]				Arginine and proline metabolism	1	-1000	1000	0	2	spantaneous	taken from KEGG map. No enzyme assigned, so assumed this is a non-enzymatic reaction.	kegg
4HGLSD	L-4-hydroxyglutamate semialdehyde dehydrogenase	h2o[c] + nad[c] + 4hglusa[c] <=> 2 h[c] + nadh[c] + e4hglu[c]	Ava_2942	Ava_2942	PutA	Arginine and proline metabolism	1	-1000	1000	0	2	1.2.1.88		kegg
EHGLAT	L-erythro-4-Hydroxyglutamate:2-oxoglutarate aminotransferase	akg[c] + e4hglu[c] -> glu-L[c] + 4h2oglt[c]	Ava_2127	Ava_2127	AspC	Arginine and proline metabolism	0	0	1000	0	2	2.6.1.1		kegg
ARGDC	arginine decarboxylase	h[c] + arg-L[c] -> co2[c] + agm[c]	(Ava_2157 or Ava_3423)	Ava_2157 Ava_3423	SpeA	Arginine and proline metabolism	0	0	1000	0	3	4.1.1.19		[83],[84]
AGMT	agmatinase	agm[c] + h2o[c] -> ptrc[c] + urea[c]	Ava_0127	Ava_0127	SpeB	Arginine and proline metabolism	0	0	1000	0	3	3.5.3.11		[83],[84]
AMID	amidase	h2o[c] + 4gudbd[c] -> nh4[c] + 4gudbutn[c]	Ava_4525	Ava_4525	NylA	Arginine and proline metabolism	0	0	1000	0	2	3.5.1.4		kegg
NABTNO	N4-Acetylaminobutanal:NAD+ oxidoreductase	nad[c] + h2o[c] + n4abutn[c] -> 2 h[c] + nadh[c] + 4aabutn[c]	(Ava_1554 or Ava_2258)	Ava_1554 Ava_2258	Ald	Arginine and proline metabolism	0	0	1000	0	2	1.2.1.3		kegg
ABUTD	Aminobutyraldehyde dehydrogenase	nad[c] + h2o[c] + 4abutn[c] -> 2 h[c] + nadh[c] + 4abut[c]	(Ava_1554 or Ava_2258)	Ava_1554 Ava_2258	Ald	Arginine and proline metabolism	0	0	1000	0	2	1.2.1.3		kegg
ATPPRT	ATP phosphoribosyltransferase	atp[c] + prpp[c] -> ppi[c] + prbatp[c]	Ava_4346	Ava_4346	HisG	Histidine metabolism	0	0	1000	0	2	2.4.2.17		kegg
PRATPP	phosphoribosyl-ATP pyrophosphatase	h2o[c] + prbatp[c] -> h[c] + ppi[c] + prbamp[c]	Ava_4918	Ava_4918	HisI	Histidine metabolism	0	0	1000	0	2	3.6.1.31		kegg
PRAMPC	phosphoribosyl-AMP cyclohydrolase	h2o[c] + prbamp[c] -> prfp[c]	(Ava_4918 or Ava_B0230)	Ava_4918 Ava_B0230	HisI	Histidine metabolism	0	0	1000	0	2	3.5.4.19		kegg
PRMICIi	1-(5-phosphoribosyl)-5-[(5-phosphoribosylamino)methylideneamino)imidazole-4-carboxamide isomerase (irreversible)	prfp[c] -> prlp[c]	Ava_3372	Ava_3372	HisA	Histidine metabolism	0	0	1000	0	2	5.3.1.16		kegg
IG3PS	Imidazole-glycerol-3-phosphate synthase	gln-L[c] + prlp[c] -> h[c] + glu-L[c] + aicar[c] + eig3p[c]	(Ava_1007 and Ava_4017)	Ava_1007 Ava_4017	HisF and HisH	Histidine metabolism	0	0	1000	0	2	2.4.2.-		kegg
IGPDH	imidazoleglycerol-phosphate dehydratase	eig3p[c] -> h2o[c] + imacp[c]	Ava_3285	Ava_3285	HisB	Histidine metabolism	0	0	1000	0	2	4.2.1.19		kegg
HSTPT	histidinol-phosphate transaminase	glu-L[c] + imacp[c] -> akg[c] + hisp[c]	(Ava_2242 or Ava_4334)	Ava_2242 Ava_4334	HisC	Histidine metabolism	0	0	1000	0	3	2.6.1.9		[85]
HISTD	histidinol dehydrogenase	h2o[c] + histd[c] + 2 nad[c] -> 3 h[c] + his-L[c] + 2 nadh[c]	(Ava_0855 or Ava_4204)	Ava_0855 Ava_4204	HisD	Histidine metabolism	0	0	1000	0	3	1.1.1.23		[85]
HISTP	histidinol-phosphatase	h2o[c] + hisp[c] -> histd[c] + pi[c]				Histidine metabolism	0	0	1000	0	1	3.1.3.15		Biocyc
IMACTD	Imidazole acetaldeyde dehydrogenase	nad[c] + h2o[c] + im4act[c] -> 2 h[c] + nadh[c] + im4ac[c]	(Ava_1554 or Ava_2258)	Ava_1554 Ava_2258	Ald	Histidine metabolism	0	0	1000	0	2	1.2.1.3		kegg
TYRTA	tyrosine transaminase	akg[c] + tyr-L[c] <=> 34hpp[c] + glu-L[c]	(Ava_2127 or Ava_2242 or Ava_4334)	Ava_2127 Ava_2242 Ava_4334	AspC or HisC	Tyrosine, tryptophan, and phenylalanine metabolism	1	-1000	1000	0	2	2.6.1.1		kegg
34HPPOR	4-Hydroxyphenylpyruvate:oxygen oxidoreductase	34hpp[c] + o2[c] -> co2[c] + hgentis[c]	Ava_4666	Ava_4666	Ppd	Tyrosine, tryptophan, and phenylalanine metabolism	0	0	1000	0	2	1.13.11.27		kegg
34DHOXPEGOX	3,4-Dihydroxyphenylethyleneglycol:NAD+ oxidoreductase	h[c] + 34dhmald[c] + nadh[c] <=> 34dhoxpeg[c] + nad[c]	(Ava_1089 or Ava_4482)	Ava_1089 Ava_4482	Fom	Tyrosine, tryptophan, and phenylalanine metabolism	1	-1000	1000	0	2	1.1.1.1		kegg
PHETA1	phenylalanine transaminase	akg[c] + phe-L[c] <=> glu-L[c] + phpyr[c]	(Ava_2127 or Ava_2242 or Ava_4334)	Ava_2127 Ava_2242 Ava_4334	AspC or HisC	Tyrosine, tryptophan, and phenylalanine metabolism	1	-1000	1000	0	2	2.6.1.1		kegg
PPOR	Phenylpyruvate:oxygen oxidoreductase (hydroxylating,decarboxylating)	o2[c] + phpyr[c] -> co2[c] + 2hyoxplac[c]	Ava_4666	Ava_4666	Ppd	Tyrosine, tryptophan, and phenylalanine metabolism	0	0	1000	0	2	1.13.11.27		kegg
AMID2	amidase	h2o[c] + pad[c] -> nh4[c] + pac[c]	Ava_4525	Ava_4525	NylA	Tyrosine, tryptophan, and phenylalanine metabolism	0	0	1000	0	2	3.5.1.4		kegg
PACCOAL	phenylacetate-CoA ligase	atp[c] + coa[c] + pac[c] -> amp[c] + phaccoa[c] + ppi[c]	Ava_0218	Ava_0218	PaaK	Tyrosine, tryptophan, and phenylalanine metabolism	0	0	1000	0	2	6.2.1.30		kegg
PHEAAL	phenylalanine ammonia-lyase	phe-L[c] -> nh4[c] + cinnm[c]	Ava_3988	Ava_3988	Pal	Tyrosine, tryptophan, and phenylalanine metabolism	0	0	1000	0	4	4.3.1.24		[86],[87]
CINNDO	Cinnamate dioxygenase	cinnm[c] + h[c] + nadh[c] + o2[c] -> cenchddd[c] + nad[c]	(Ava_2874 or Ava_3940 or Ava_4258)	Ava_2874 Ava_3940 Ava_4258	HcaD	Tyrosine, tryptophan, and phenylalanine metabolism	0	0	1000	0	2	1.14.12.19		kegg
PPPNDO	Phenylpropanoate Dioxygenase	h[c] + nadh[c] + o2[c] + pppn[c] -> cechddd[c] + nad[c]	(Ava_2874 or Ava_3940 or Ava_4258)	Ava_2874 Ava_3940 Ava_4258	HcaD	Tyrosine, tryptophan, and phenylalanine metabolism	0	0	1000	0	2	1.14.12.19		kegg
AMCAF	S-adenosyl-L-methionine:caffeoyl-CoA 3-O-methyltransferase	caffcoa[c] + amet[c] -> ferulcoa[c] + ahcys[c] + h[c]	(Ava_2427 or Ava_3857)	Ava_2427 Ava_3857	CCoAmT	Tyrosine, tryptophan, and phenylalanine metabolism	0	0	1000	0	2	2.1.1.104		kegg
PEAMNO	Phenethylamine oxidase	h2o[c] + o2[c] + peamn[c] -> h2o2[c] + nh4[c] + pacald[c]	Ava_3451	Ava_3451	TynA	Tyrosine, tryptophan, and phenylalanine metabolism	0	0	1000	0	2	1.4.3.21		kegg
PACALDOR	Phenylacetaldehyde:NADP+ oxidpreductase	pacald[c] + nadp[c] + h2o[c] <=> pac[c] + nadph[c] + 2 h[c]	Ava_3615	Ava_3615	Ald2	Tyrosine, tryptophan, and phenylalanine metabolism	1	-1000	1000	0	2	1.2.1.5		kegg
TYROXDA	Tyramine:oxygen oxidoreductase(deaminating)(flavin-containing)	h2o[c] + o2[c] + tym[c] -> 4hoxpacd[c] + h2o2[c] + nh4[c]	Ava_3451	Ava_3451	TynA	Tyrosine, tryptophan, and phenylalanine metabolism	0	0	1000	0	2	1.4.3.21		kegg
4HOXPACDOX	4-hydroxyphenylacetaldehyde:NADP+ oxidoreductase	h2o[c] + nadp[c] + 4hoxpacd[c] <=> 2 h[c] + nadph[c] + 4hphac[c]	Ava_3615	Ava_3615	Ald2	Tyrosine, tryptophan, and phenylalanine metabolism	1	-1000	1000	0	2	1.2.1.5		kegg
42A12BOOX	4-(2-Aminoethyl)-1,2-benzenediol:oxygen oxidoreductase(deaminating)(flavin-containing)	dopa[c] + h2o[c] + o2[c] -> 34dhpac[c] + h2o2[c] + nh4[c]	Ava_3451	Ava_3451	TynA	Tyrosine, tryptophan, and phenylalanine metabolism	0	0	1000	0	2	1.4.3.21		kegg
34DHPLACOX	3,4-dihydroxyphenylacetaldehyde:NAD+ oxidoreductase	h2o[c] + nad[c] + 34dhpac[c] -> 2 h[c] + nadh[c] + 34dhpha[c]	Ava_3615	Ava_3615	Ald2	Tyrosine, tryptophan, and phenylalanine metabolism	0	0	1000	0	2	1.2.1.5		kegg
3M4HDXPAC	3-methoxy-4-hydroxyphenylacetaldehyde:NAD+ oxidoreductase	h2o[c] + nad[c] + 3mox4hpac[c] <=> 2 h[c] + nadh[c] + homoval[c]	Ava_3615	Ava_3615	Ald2	Tyrosine, tryptophan, and phenylalanine metabolism	1	-1000	1000	0	2	1.2.1.5		kegg
34DHXMANDACOX	3,4-dihydroxymandelaldehyde:NAD+ oxidoreductase	h2o[c] + nad[c] + 34dhmald[c] -> 2 h[c] + nadh[c] + 34dhoxmand[c]	Ava_3615	Ava_3615	Ald2	Tyrosine, tryptophan, and phenylalanine metabolism	0	0	1000	0	2	1.2.1.5		kegg
3MOX4HOXPGALDOX	3-methoxy-4-hydroxyphenylglycolaldehyde:NAD+ oxidoreductase	h2o[c] + nad[c] + 3m4hpga[c] -> 2 h[c] + nadh[c] + 3mox4hoxm[c]	Ava_3615	Ava_3615	Ald2	Tyrosine, tryptophan, and phenylalanine metabolism	0	0	1000	0	2	1.2.1.5		kegg
5HOXINDACTOX	5-hydroxyindoleacetaldehyde:NAD+ oxidoreductase	h2o[c] + nad[c] + 5hoxindact[c] <=> 2 h[c] + nadh[c] + 5hoxindoa[c]	(Ava_1554 or Ava_2258)	Ava_1554 Ava_2258	Ald	Tyrosine, tryptophan, and phenylalanine metabolism	1	-1000	1000	0	2	1.2.1.3		kegg
ALDD20x	aldehyde dehydrogenase (indole-3-acetaldehyde, NAD)	nad[c] + h2o[c] + id3acald[c] -> 2 h[c] + nadh[c] + ind3ac[c]	(Ava_1554 or Ava_2258)	Ava_1554 Ava_2258	Ald	Tyrosine, tryptophan, and phenylalanine metabolism	0	0	1000	0	2	1.2.1.3		kegg
MELATNOX	melatonin:NADP oxidoreductase	o2[c] + h[c] + nadph[c] + melatn[c] -> h2o[c] + nadp[c] + 6hoxmelatn[c]	(Ava_1981 or Ava_2103 or Ava_3921 or Ava_4063)	Ava_1981 Ava_2103 Ava_3921 Ava_4063	Cyp110A2	Tyrosine, tryptophan, and phenylalanine metabolism	0	0	1000	0	2	1.14.14.1		kegg
INDPYRD	indolepyruvate decarboxylase	indpyr[c] + h[c] -> id3acald[c] + co2[c]	Ava_4114	Ava_4114	IpdC	Tyrosine, tryptophan, and phenylalanine metabolism	0	0	1000	0	2	4.1.1.74		kegg
AMID3	amidase	h2o[c] + iad[c] -> nh4[c] + ind3ac[c]	Ava_4525	Ava_4525	NylA	Tyrosine, tryptophan, and phenylalanine metabolism	0	0	1000	0	2	3.5.1.4		kegg
DDPA	3-deoxy-D-arabino-heptulosonate 7-phosphate synthetase	e4p[c] + h2o[c] + pep[c] -> 2dda7p[c] + pi[c]	(Ava_0334 or Ava_0861 or Ava_3980 or Ava_4649)	Ava_0334 Ava_0861 Ava_3980 Ava_4649	AroG	Tyrosine, tryptophan, and phenylalanine metabolism	0	0	1000	0	2	2.5.1.54		kegg
DHQS	3-dehydroquinate synthase	2dda7p[c] -> 3dhq[c] + pi[c]	Ava_3858 or Ava_4386	Ava_3858 Ava_4386	AroB	Tyrosine, tryptophan, and phenylalanine metabolism	0	0	1000	0	4	4.2.3.4		[88],[89]
DHQTi	3-dehydroquinate dehydratase, irreversible	3dhq[c] -> 3dhsk[c] + h2o[c]	Ava_0032	Ava_0032	AroD	Tyrosine, tryptophan, and phenylalanine metabolism	0	0	1000	0	4	4.2.1.10		[89]
SHK3D	shikimate dehydrogenase	h[c] + nadph[c] + 3dhsk[c] -> nadp[c] + skm[c]	Ava_3106	Ava_3106	AroE	Tyrosine, tryptophan, and phenylalanine metabolism	0	0	1000	0	4	1.1.1.25		[89]
SHKK	shikimate kinase	atp[c] + skm[c] -> adp[c] + h[c] + skm5p[c]	Ava_0553	Ava_0553	AroK	Tyrosine, tryptophan, and phenylalanine metabolism	0	0	1000	0	4	2.7.1.71		[89]
PSCVT	3-phosphoshikimate 1-carboxyvinyltransferase	pep[c] + skm5p[c] <=> 3psme[c] + pi[c]	Ava_2259	Ava_2259	AroA	Tyrosine, tryptophan, and phenylalanine metabolism	1	-1000	1000	0	4	2.5.1.19		[89]
CHORS	chorismate synthase	3psme[c] -> chor[c] + pi[c]	Ava_0589	Ava_0589	AroC	Tyrosine, tryptophan, and phenylalanine metabolism	0	0	1000	0	4	4.2.3.5		[89]
CHORM	chorismate mutase	chor[c] -> pphn[c]	Ava_1690	Ava_1690	AroH	Tyrosine, tryptophan, and phenylalanine metabolism	0	0	1000	0	2	5.4.99.5		kegg
ANS	anthranilate synthase	chor[c] + gln-L[c] -> anth[c] + glu-L[c] + h[c] + pyr[c]	(Ava_4721 and (Ava_2780 or Ava_4890))	Ava_4721 Ava_2780 Ava_4890	TrpE and TrpG	Tyrosine, tryptophan, and phenylalanine metabolism	0	0	1000	0	2	4.1.3.27		kegg
ANPRT	anthranilate phosphoribosyltransferase	anth[c] + prpp[c] -> ppi[c] + pran[c]	(Ava_4408 or Ava_4534)	Ava_4408 Ava_4534	TrpD	Tyrosine, tryptophan, and phenylalanine metabolism	0	0	1000	0	2	2.4.2.18		kegg
PRAIi	phosphoribosylanthranilate isomerase (irreversible)	pran[c] -> 2cpr5p[c]	Ava_2538	Ava_2538	TrpF	Tyrosine, tryptophan, and phenylalanine metabolism	0	0	1000	0	2	5.3.1.24		kegg
IGPS	indole-3-glycerol-phosphate synthase	2cpr5p[c] + h[c] -> 3ig3p[c] + co2[c] + h2o[c]	(Ava_1926 or Ava_4892)	Ava_1926 Ava_4892	TrpC	Tyrosine, tryptophan, and phenylalanine metabolism	0	0	1000	0	2	4.1.1.48		kegg
TRPS1	tryptophan synthase (indoleglycerol phosphate)	3ig3p[c] + ser-L[c] -> g3p[c] + h2o[c] + trp-L[c]	(Ava_2082 and Ava_1911)	Ava_2082 Ava_1911	TrpA and TrpB	Tyrosine, tryptophan, and phenylalanine metabolism	0	0	1000	0	3	4.2.1.20		[79]
TRPS2	tryptophan synthase (indole)	indole[c] + ser-L[c] -> h2o[c] + trp-L[c]	(Ava_2082 and Ava_1911)	Ava_2082 Ava_1911	TrpA and TrpB	Tyrosine, tryptophan, and phenylalanine metabolism	0	0	1000	0	3	4.2.1.20		[79]
TRPS3	tryptophan synthase (indoleglycerol phosphate)	3ig3p[c] -> g3p[c] + indole[c]	(Ava_2082 and Ava_1911)	Ava_2082 Ava_1911	TrpA and TrpB	Tyrosine, tryptophan, and phenylalanine metabolism	0	0	1000	0	3	4.2.1.20		[79]
PPNDH	prephenate dehydratase	h[c] + pphn[c] -> co2[c] + h2o[c] + phpyr[c]	Ava_1284	Ava_1284	PheA	Tyrosine, tryptophan, and phenylalanine metabolism	0	0	1000	0	2	4.2.1.51		kegg
PPND	prephenate dehydrogenase	nad[c] + pphn[c] -> 34hpp[c] + co2[c] + nadh[c]	Ava_4397	Ava_4397	TyrA	Tyrosine, tryptophan, and phenylalanine metabolism	0	0	1000	0	2	1.3.1.12		Biocyc
ASP1DC	aspartate 1-decarboxylase	asp-L[c] + h[c] -> ala-B[c] + co2[c]	Ava_3547	Ava_3547	PanD	Alanine, aspartate and glutamate metabolism	0	0	1000	0	2	4.1.1.11		kegg
BAMPPALDOX	beta-Aminopropion aldehyde:NAD+ oxidoreductase	nad[c] + h2o[c] + bamppald[c] -> 2 h[c] + nadh[c] + ala-B[c]	(Ava_1554 or Ava_2258)	Ava_1554 Ava_2258	Ald	Alanine, aspartate and glutamate metabolism	0	0	1000	0	2	1.2.1.3		kegg
13DAMPPOX	1,3-diaminopropane:oxygen oxidoreductase (deaminating)	13dampp[c] + h2o[c] + o2[c] -> bamppald[c] + h2o2[c] + nh4[c]	Ava_3451	Ava_3451	TynA	Alanine, aspartate and glutamate metabolism	0	0	1000	0	2	1.4.3.21		kegg
PANTS	pantothenate synthase	ala-B[c] + atp[c] + pant-R[c] -> amp[c] + h[c] + pnto-R[c] + ppi[c]	Ava_0964	Ava_0964	PanC	Pantothenate and CoA biosynthesis	0	0	1000	0	2	6.3.2.1		kegg
GLUR	glutamate racemase	glu-D[c] <=> glu-L[c]	Ava_1467	Ava_1467	MurI	Alanine, aspartate and glutamate metabolism	1	-1000	1000	0	2	5.1.1.3		kegg
ALAR	alanine racemase	ala-L[c] <=> ala-D[c]	Ava_0390	Ava_0390	Alr	Alanine, aspartate and glutamate metabolism	1	-1000	1000	0	2	5.1.1.1		kegg
ALAALAr	D-alanine-D-alanine ligase (reversible)	2 ala-D[c] + atp[c] <=> adp[c] + alaala[c] + h[c] + pi[c]	Ava_0360	Ava_0360	DdlA	Alanine, aspartate and glutamate metabolism	1	-1000	1000	0	2	6.3.2.4		kegg
OPAHi	5-oxoproline amidohydrolase (ATP-hydrolysing)	2 h2o[c] + atp[c] + 5oxpro[c] -> adp[c] + h[c] + glu-L[c] + pi[c]	Ava_2246	Ava_2246	OplaH	Glutathione metabolism	0	0	1000	0	2	3.5.2.9		kegg
CYSGLYD	L-cysteinglycine dipeptidase	cgly[c] + h2o[c] -> cys-L[c] + gly[c]	Ava_2727	Ava_2727	PepA	Glutathione metabolism	0	0	1000	0	2	3.4.11.1		kegg
AMPTASECG	alanyl aminopeptidase (cys-gly)	cgly[c] + h2o[c] -> cys-L[c] + gly[c]	Ava_0316	Ava_0316	PepN	Glutathione metabolism	0	0	1000	0	2	3.4.11.2		kegg
GTHRDH	glutathione hydralase	gthrd[c] + h2o[c] -> cgly[c] + glu-L[c]	Ava_3091	Ava_3091	Ggt	Glutathione metabolism	0	0	1000	0	2	3.4.19.13		kegg
GTHS	glutathione synthetase	atp[c] + glucys[c] + gly[c] -> adp[c] + gthrd[c] + h[c] + pi[c]	Ava_1836	Ava_1836	GshB	Glutathione metabolism	0	0	1000	0	2	6.3.2.3		kegg
GTHOr	glutathione oxidoreductase	gthox[c] + h[c] + nadph[c] <=> 2 gthrd[c] + nadp[c]	Ava_2244	Ava_2244	Gor	Glutathione metabolism	1	-1000	1000	0	2	1.8.1.7		kegg
SPMS	spermidine synthase	ptrc[c] + ametam[c] -> h[c] + 5mta[c] + spmd[c]				Arginine and proline metabolism	0	0	1000	0	2	2.5.1.16		[90]
UAGAAT	UDP-N-acetylglucosamine acyltransferase	3hmrsACP[c] + uacgam[c] <=> ACP[c] + u3aga[c]	AAva_0097	AAva_0097	LpxA	Lipopolysaccharide biosynthesis	1	-1000	1000	0	2	2.3.1.129		kegg
UHGADA	UDP-3-O-acetylglucosamine deacetylase	h2o[c] + u3aga[c] -> ac[c] + u3hga[c]	Ava_0095	Ava_0095	LpxC	Lipopolysaccharide biosynthesis	0	0	1000	0	2	3.5.1.108		kegg
U23GAAT	UDP-3-O-(3-hydroxymyristoyl)glucosamine acyltransferase	3hmrsACP[c] + u3hga[c] -> ACP[c] + h[c] + u23ga[c]	Ava_0837	Ava_0837	LpxD	Lipopolysaccharide biosynthesis	0	0	1000	0	2	2.3.1.191		kegg
LPADSS	Lipid A disaccaride synthase	lipidX[c] + u23ga[c] -> h[c] + lipidAds[c] + udp[c]	Ava_0098	Ava_0098	LpxB	Lipopolysaccharide biosynthesis	0	0	1000	0	2	2.4.1.182		kegg
USHD	UDP-sugar hydrolase	h2o[c] + u23ga[c] -> 2 h[c] + lipidX[c] + ump[c]				Lipopolysaccharide biosynthesis	0	0	1000	0	1	3.6.1.54		Biocyc
UAMAS	UDP-N-acetylmuramoyl-L-alanine synthetase	ala-L[c] + atp[c] + uamr[c] -> adp[c] + h[c] + pi[c] + uama[c]	Ava_2320	Ava_2320	MurC	Peptidoglycan biosynthesis	0	0	1000	0	2	6.3.2.8		kegg
UAMAGS	UDP-N-acetylmuramoyl-L-alanyl-D-glutamate synthetase	atp[c] + glu-D[c] + uama[c] -> adp[c] + h[c] + pi[c] + uamag[c]	Ava_0793	Ava_0793	MurD	Peptidoglycan biosynthesis	0	0	1000	0	2	6.3.2.9		kegg
UAAGDS	UDP-N-acetylmuramoyl-L-alanyl-D-glutamyl-meso-2,6-diaminopimelate synthetase	26dap-M[c] + atp[c] + uamag[c] -> adp[c] + h[c] + pi[c] + ugmd[c]	Ava_1147	Ava_1147	MurE	Peptidoglycan biosynthesis	0	0	1000	0	2	6.3.2.13		kegg
UGMDDS	UDP-N-acetylmuramoyl-L-alanyl-D-glutamyl-meso-2,6-diaminopimeloyl-D-alanyl-D-alanine synthetase	alaala[c] + atp[c] + ugmd[c] -> adp[c] + h[c] + pi[c] + ugmda[c]	Ava_2637	Ava_2637	MurF	Peptidoglycan biosynthesis	0	0	1000	0	2	6.3.2.10		kegg
PAPPT3	phospho-N-acetylmuramoyl-pentapeptide-transferase (meso-2,6-diaminopimelate)	udcpp[c] + ugmda[c] -> uagmda[c] + ump[c]	Ava_1267	Ava_1267	MraY	Peptidoglycan biosynthesis	0	0	1000	0	2	2.7.8.13		kegg
UAGPT3	UDP-N-acetylglucosamine-N-acetylmuramyl-(pentapeptide)pyrophosphoryl-undecaprenol N-acetylglucosamine transferase	uacgam[c] + uagmda[c] -> h[c] + uaagmda[c] + udp[c]	Ava_2890	Ava_2890	MurG	Peptidoglycan biosynthesis	0	0	1000	0	2	2.4.1.227		kegg
UDCPDP	undecaprenyl-diphosphatase	h2o[c] + udcpdp[c] -> h[c] + pi[c] + udcpp[c]	(Ava_0315 or Ava_5027 or Ava_0633)	Ava_0315 Ava_5027 Ava_0633	YbjG or UppP	Peptidoglycan biosynthesis	0	0	1000	0	2	3.6.1.27		kegg
MPTG	murein polymerizing transglycosylase	2 uaagmda[c] -> 2 h[c] + 2 udcpdp[c] + murein5p5p[p]	Ava_4620 and Ava_2677	Ava_4620 Ava_2677	FtsI and MurJ	Peptidoglycan biosynthesis	0	0	1000	0	2			kegg
AMPMS2	4-amino-2-methyl-5-phosphomethylpyrimidine synthetase	air[c] + h2o[c] + nad[c] -> 4ampm[c] + 2 for[c] + 3 h[c] + nadh[c]	Ava_0357	Ava_0357	ThiC	Thiamine metabolism	0	0	1000	0	2	4.1.99.17		kegg
PMPK	phosphomethylpyrimidine kinase	4ampm[c] + atp[c] -> 2mahmp[c] + adp[c]	Ava_3519	Ava_3519	ThiD	Thiamine metabolism	0	0	1000	0	2	2.7.4.7		kegg
HMPK1	hydroxymethylpyrimidine kinase (ATP)	4ahmmp[c] + atp[c] -> 4ampm[c] + adp[c] + h[c]	Ava_3519	Ava_3519	ThiD	Thiamine metabolism	0	0	1000	0	2	2.7.1.49		kegg
ICYSDS	ISC Cysteine desulfuration	cys-L[c] + iscs[c] -> ala-L[c] + iscssh[c]	(Ava_0437 or Ava_3914 or Ava_4245 or Ava_4856 or Ava_B0304)	Ava_0437 Ava_3914 Ava_4245 Ava_4856 Ava_B0304	IscS	Thiamine metabolism	0	0	1000	0	2	2.8.1.7		kegg
DXPS	1-deoxy-D-xylulose 5-phosphate synthase	g3p[c] + h[c] + pyr[c] -> co2[c] + dxyl5p[c]	Ava_4532	Ava_4532	Dxs	Thiamine metabolism	0	0	1000	0	2	2.2.1.7		kegg
TMPPP	thiamine-phosphate diphosphorylase	h[c] + 4mpetz[c] + 2mahmp[c] -> ppi[c] + thmmp[c]	Ava_5047	Ava_5047	ThiE	Thiamine metabolism	0	0	1000	0	2	2.5.1.3		kegg
TMPK	thiamine-phosphate kinase	atp[c] + thmmp[c] -> adp[c] + thmpp[c]	Ava_2317	Ava_2317	ThiL	Thiamine metabolism	0	0	1000	0	2	2.7.4.16		kegg
TMN	thiaminase	h2o[c] + thm[c] -> 4ahmmp[c] + 4mhetz[c] + h[c]	Ava_0021	Ava_0021	TenA	Thiamine metabolism	0	0	1000	0	2	3.5.99.2		kegg
GTPCII2	GTP cyclohydrolase II	gtp[c] + 3 h2o[c] -> 25drapp[c] + for[c] + 2 h[c] + ppi[c]	Ava_3515	Ava_3515	RibA	Riboflavin metabolism	0	0	1000	0	2	3.5.4.25		kegg
DHPPDA	diaminohydroxyphosphoribosylaminopryrimidine deaminase	25drapp[c] + h[c] + h2o[c] -> 5apru[c] + nh4[c]	Ava_1457	Ava_1457	RibD	Riboflavin metabolism	0	0	1000	0	2	3.5.4.26		kegg
APRAUR	5-amino-6-(5-phosphoribosylamino)uracil reductase	5apru[c] + h[c] + nadph[c] -> 5aprbu[c] + nadp[c]	(Ava_1457 or Ava_0803)	Ava_1457 Ava_0803	RibD or RibD2	Riboflavin metabolism	0	0	1000	0	2	1.1.1.193		kegg
DB4PS	3,4-Dihydroxy-2-butanone-4-phosphate synthase	ru5p-D[c] -> h[c] + db4p[c] + for[c]	Ava_3515	Ava_3515	RibA	Riboflavin metabolism	0	0	1000	0	2	4.1.99.12		kegg
RBFSa	riboflavin synthase	db4p[c] + 4r5au[c] -> 2 h2o[c] + pi[c] + dmlz[c]	Ava_1704	Ava_1704	RibH	Riboflavin metabolism	0	0	1000	0	2	2.5.1.78		kegg
RBFSb	riboflavin synthase	2 dmlz[c] -> ribflv[c] + 4r5au[c]	Ava_1416	Ava_1416	RibE	Riboflavin metabolism	0	0	1000	0	2	2.5.1.9		kegg
RBFK	riboflavin kinase	atp[c] + ribflv[c] -> adp[c] + fmn[c] + h[c]	Ava_2118	Ava_2118	RibF	Riboflavin metabolism	0	0	1000	0	2	2.7.1.26		kegg
FMNAT	FMN adenylyltransferase	atp[c] + fmn[c] + h[c] -> fad[c] + ppi[c]	Ava_2118	Ava_2118	RibF	Riboflavin metabolism	0	0	1000	0	2	2.7.7.2		kegg
FMNRy	FMN reductase (NADPH dependent)	fmn[c] + h[c] + nadph[c] -> fmnh2[c] + nadp[c]	(Ava_1214 or Ava_2443)	Ava_1214 Ava_2443	SsuE	Riboflavin metabolism	0	0	1000	0	2	1.5.1.38		Biocyc
PYAM5PO	pyridoxamine 5'-phosphate oxidase	o2[c] + h2o[c] + pyam5p[c] -> nh4[c] + h2o2[c] + pydx5p[c]	Ava_0557	Ava_0557	PdxH	Vitamin B6 metabolism	0	0	1000	0	2	1.4.3.5		kegg
PYDXNO	pyridoxine oxidase	o2[c] + pydxn[c] <=> h2o2[c] + pydx[c]	Ava_0557	Ava_0557	PdxH	Vitamin B6 metabolism	1	-1000	1000	0	2	1.4.3.5		kegg
PYDXO	pyridoxal oxidase	0.5 o2[c] + 2 h2o[c] + nh4[c] + pydx[c] <=> 2 h2o2[c] + pydam[c]	Ava_0557	Ava_0557	PdxH	Vitamin B6 metabolism	1	-1000	1000	0	2	1.4.3.5		kegg
PDX5PO	pyridoxine 5'-phosphate oxidase	o2[c] + pdx5p[c] <=> h2o2[c] + pydx5p[c]	Ava_0557	Ava_0557	PdxH	Vitamin B6 metabolism	1	-1000	1000	0	2	1.4.3.5		kegg
PYDXOR	pyridoxine:NADP+ 4-oxidoreductase	pydx[c] + nadph[c] + h[c] <=> pydxn[c] + nadp[c]	(Ava_0134 or Ava_3061)	Ava_0134 Ava_3061		Vitamin B6 metabolism	1	-1000	1000	0	2	1.1.1.65		kegg
PDX5PS	Pyridoxine 5'-phosphate synthase	dxyl5p[c] + nad[c] + phthr[c] -> co2[c] + h[c] + 2 h2o[c] + nadh[c] + pdx5p[c] + pi[c]	(Ava_1918 and Ava_2709)	Ava_1918 Ava_2709	PdxA and PdxJ	Vitamin B6 metabolism	0	0	1000	0	2	2.6.99.2 , 1.1.1.262		kegg
OHPBAT	O-Phospho-4-hydroxy-L-threonine:2-oxoglutarate aminotransferase	glu-L[c] + ohpb[c] <=> akg[c] + phthr[c]	Ava_1171	Ava_1171	SerC	Vitamin B6 metabolism	1	-1000	1000	0	2	2.6.1.52		kegg
RNAMRH	N-ribosylnicotinamide ribohydrolase	rnam[c] + h2o[c] -> ncam[c] + rib-d[c] + h[c]	(Ava_3071 or Ava_3900 or Ava_4938)	Ava_3071 Ava_3900 Ava_4938	IunH	Nicotinate and nicotinamide metabolism	0	0	1000	0	2	3.2.2.1		kegg
NMNHYD	nicotinamide ribonucleotide phosphphydrolase	h2o[c] + nmn[c] <=> rnam[c] + pi[c] + h[c]	(Ava_2116 or Ava_3836 or Ava_3996)	Ava_2116 Ava_3836 Ava_3996	SurE	Nicotinate and nicotinamide metabolism	1	-1000	1000	0	2	3.1.3.5		kegg
NNATr	nicotinate-nucleotide adenylyltransferase reversible	atp[c] + h[c] + nicrnt[c] <=> dnad[c] + ppi[c]	(Ava_0415 or Ava_2319)	Ava_0415 Ava_2319	NadD	Nicotinate and nicotinamide metabolism	1	-1000	1000	0	2	2.7.7.18		kegg
NADK	NAD kinase	atp[c] + nad[c] -> adp[c] + h[c] + nadp[c]	(Ava_1921 or Ava_2718)	Ava_1921 Ava_2718	NadK	Nicotinate and nicotinamide metabolism	0	0	1000	0	3	2.7.1.23		[91]
NADTRHD	NAD transhydrogenase	nad[c] + nadph[c] -> nadh[c] + nadp[c]	((AAva_3429 or Ava_3430) and Ava_3428)	AAva_3429 Ava_3430 Ava_3428	PntA and PntB	Nicotinate and nicotinamide metabolism	0	0	1000	0	3	1.6.1.2		[92]
NADS1	NAD synthase (nh3)	atp[c] + dnad[c] + nh4[c] -> amp[c] + h[c] + nad[c] + ppi[c]	Ava_0417	Ava_0417	NadE	Nicotinate and nicotinamide metabolism	0	0	1000	0	2	6.3.1.5		kegg
NMNAT	nicotinamide-nucleotide adenylyltransferase	atp[c] + h[c] + nmn[c] -> nad[c] + ppi[c]	(Ava_0415 or Ava_2319)	Ava_0415 Ava_2319	NadD	Nicotinate and nicotinamide metabolism	0	0	1000	0	2	2.7.7.18		kegg
NMNDA	nicotinamide-nucleotide amidase	h2o[c] + nmn[c] -> nh4[c] + nicrnt[c]	Ava_2078	Ava_2078	PncC	Nicotinate and nicotinamide metabolism	0	0	1000	0	2	3.5.1.42		kegg
NNDPR	nicotinate-nucleotide diphosphorylase (carboxylating)	2 h[c] + prpp[c] + quln[c] -> co2[c] + nicrnt[c] + ppi[c]	Ava_3136	Ava_3136	NadC	Nicotinate and nicotinamide metabolism	0	0	1000	0	3	2.4.2.19		[91]
QULNS	quinolinate synthase	dhap[c] + iasp[c] -> 2 h2o[c] + pi[c] + quln[c]	Ava_1991	Ava_1991	NadA	Nicotinate and nicotinamide metabolism	0	0	1000	0	3	2.5.1.72		[91]
ASPO6	L-aspartate oxidase	asp-L[c] + o2[c] -> h[c] + h2o2[c] + iasp[c]	Ava_0636	Ava_0636	NadB	Nicotinate and nicotinamide metabolism	0	0	1000	0	3	1.4.3.16		[91]
NAMNPP	nicotinic acid mononucleotide pyrophosphorylase	atp[c] + h2o[c] + nac[c] + prpp[c] -> adp[c] + nicrnt[c] + pi[c] + ppi[c]	Ava_0414	Ava_0414	PncB	Nicotinate and nicotinamide metabolism	0	0	1000	0	2	6.3.4.21		kegg
NT5C	nicotinate D-ribonucleotide phosphohydrolase	h2o[c] + nicrnt[c] -> pi[c] + nicrns[c]	(Ava_2116 or Ava_3836 or Ava_3996)	Ava_2116 Ava_3836 Ava_3996	SurE	Nicotinate and nicotinamide metabolism	0	0	1000	0	2	3.1.3.5		kegg
MOHMT	3-methyl-2-oxobutanoate hydroxymethyltransferase	3mob[c] + h2o[c] + mlthf[c] -> 2dhp[c] + thf[c]	Ava_3909	Ava_3909	PanB	Pantothenate and CoA biosynthesis	0	0	1000	0	2	2.1.2.11		kegg
DPR	2-dehydropantoate 2-reductase	2dhp[c] + h[c] + nadph[c] -> nadp[c] + pant-R[c]	Ava_2981	Ava_2981	PanE	Pantothenate and CoA biosynthesis	0	0	1000	0	2	1.1.1.169		kegg
VALTA	valine transaminase	akg[c] + val-L[c] <=> 3mob[c] + glu-L[c]				Valine, leucine and isoleucine biosynthesis	1	-1000	1000	0	1	2.6.1.42		Biocyc
ILETA	isoleucine transaminase	akg[c] + ile-L[c] <=> 3mop[c] + glu-L[c]				Valine, leucine and isoleucine biosynthesis	1	-1000	1000	0	1	2.6.1.42		Biocyc
LEUTAi	leucine transaminase (irreversible)	4mop[c] + glu-L[c] -> akg[c] + leu-L[c]				Valine, leucine and isoleucine biosynthesis	0	0	1000	0	1	2.6.1.42		Biocyc
PNTK	pantothenate kinase	atp[c] + pnto-R[c] -> 4ppan[c] + adp[c] + h[c]	Ava_1801	Ava_1801	PanK	Pantothenate and CoA biosynthesis	0	0	1000	0	2	2.7.1.33		kegg
PPNCL2	phosphopantothenate-cysteine ligase	4ppan[c] + ctp[c] + cys-L[c] -> 4ppcys[c] + cmp[c] + h[c] + ppi[c]	Ava_3811	Ava_3811	Dfp	Pantothenate and CoA biosynthesis	0	0	1000	0	2	6.3.2.5		kegg
PPCDC	phosphopantothenoylcysteine decarboxylase	4ppcys[c] + h[c] -> co2[c] + pan4p[c]	Ava_3811	Ava_3811	Dfp	Pantothenate and CoA biosynthesis	0	0	1000	0	2	4.1.1.36		kegg
PTPAT	pantetheine-phosphate adenylyltransferase	atp[c] + h[c] + pan4p[c] <=> ppi[c] + dpcoa[c]	Ava_1966	Ava_1966	CoaD	Pantothenate and CoA biosynthesis	0	0	1000	0	2	2.7.7.3		kegg
DPCOAK	dephospho-CoA kinase	atp[c] + dpcoa[c] -> adp[c] + coa[c] + h[c]	Ava_0282	Ava_0282	CoaE	Pantothenate and CoA biosynthesis	0	0	1000	0	2	2.7.1.24		kegg
AOXSr	8-amino-7-oxononanoate synthase	h[c] + ala-L[c] + pmcoa[c] <=> co2[c] + coa[c] + 8aonn[c]	Ava_2819	Ava_2819	BioF	Biotin metabolism	1	-1000	1000	0	2	2.3.1.47		kegg
DBTSr	dethiobiotin synthase	atp[c] + co2[c] + dann[c] <=> adp[c] + 3 h[c] + pi[c] + dtbt[c]	Ava_1996	Ava_1996	BioD	Biotin metabolism	1	-1000	1000	0	2	6.3.3.3		kegg
BTS4	Biotin synthase	amet[c] + dtbt[c] + s[c] -> h[c] + btn[c] + dad-5[c] + met-L[c]	Ava_4389	Ava_4389	BioB	Biotin metabolism	0	0	1000	0	2	2.8.1.6		kegg
BACCL	Biotin acetyl CoA carboxylase ligase	atp[c] + btn[c] + h[c] -> ppi[c] + btamp[c]	Ava_1418	Ava_1418	BirA	Biotin metabolism	0	0	1000	0	2	6.3.4.15		kegg
GTPCI	GTP cyclohydrolase I	gtp[c] + h2o[c] -> ahdt[c] + for[c] + h[c]	(Ava_1949 or Ava_2537)	Ava_1949 Ava_2537	FolE	Folate biosynthesis	0	0	1000	0	2	3.5.4.16		kegg
CPMPS	cyclic pyranopterin monophosphate synthase	gtp[c] + h2o[c] -> cpmp[c] + ppi[c]	(Ava_1830 and Ava_3399)	Ava_1830 Ava_3399	MoaA and MoaC	Folate biosynthesis	0	0	1000	0	2	4.1.99.18		kegg
MPTS	molybdopterin synthase	cpmp[c] + cu2[c] + 2 moadcosh[c] -> 5 h[c] + 2 moadcoo[c] + mpt[c]	(Ava_1302 and Ava_4754)	Ava_1302 Ava_4754	MoaD and MoaE	Folate biosynthesis	0	0	1000	0	2	2.8.1.12		kegg
PTHPS	6-pyruvoyltetrahydropterin synthase	ahdt[c] -> pppi[c] + 6pthp[c]	(Ava_1455 or Ava_2504)	Ava_1455 Ava_2504	PtpS	Folate biosynthesis	0	0	1000	0	2	4.2.3.12		kegg
AKP1	alkaline phosphatase dihydroneopterin	ahdt[c] + 3 h2o[c] <=> dhnpt[c] + 2 h[c] + 3 pi[c]	(Ava_2252 or Ava_4130)	Ava_2252 Ava_4130	PhoD	Folate biosynthesis	0	0	1000	0	2	3.1.3.1		kegg
DHNPA2r	dihydroneopterin aldolase reversible	dhnpt[c] <=> 6hmhpt[c] + gcald[c]	Ava_3225	Ava_3225	FolB	Folate biosynthesis	1	-1000	1000	0	2	4.1.2.25		kegg
HPPK2	6-hydroxymethyl-dihydropterin pyrophosphokinase	6hmhpt[c] + atp[c] -> 6hmhptpp[c] + amp[c] + h[c]	Ava_0949	Ava_0949	FolK	Folate biosynthesis	0	0	1000	0	2	2.7.6.3		kegg
DHPS2	dihydropteroate synthase	4abz[c] + 6hmhptpp[c] -> dhpt[c] + ppi[c]	Ava_3289	Ava_3289	FolP	Folate biosynthesis	0	0	1000	0	2	2.5.1.15		kegg
DHFS	dihydrofolate synthase	atp[c] + dhpt[c] + glu-L[c] -> adp[c] + dhf[c] + h[c] + pi[c]	Ava_3683	Ava_3683	FolC	Folate biosynthesis	0	0	1000	0	2	6.3.2.12	Also 6.3.2.17 does this reaction.	kegg
DHFR	dihydrofolate reductase	dhf[c] + h[c] + nadph[c] <=> nadp[c] + thf[c]				Folate biosynthesis	1	-1000	1000	0	2	1.5.1.3		Biocyc
THFGLUS	Tetrahydrofolate:L-glutamate gamma-ligase (ADP-forming)	atp[c] + glu-L[c] + thf[c] <=> adp[c] + h[c] + pi[c] + thfglu[c]	Ava_3683	Ava_3683	FolC	Folate biosynthesis	1	-1000	1000	0	2	6.3.2.17		kegg
ADCS	4-amino-4-deoxychorismate synthase	chor[c] + gln-L[c] -> 4adcho[c] + glu-L[c]	Ava_3468	Ava_3468	PabAB	Folate biosynthesis	0	0	1000	0	2	2.6.1.85		kegg
ADCL	4-aminobenzoate synthase	4adcho[c] -> 4abz[c] + h[c] + pyr[c]	Ava_0576	Ava_0576	PabC	Folate biosynthesis	0	0	1000	0	2	4.1.3.38		kegg
CPH4S	6-carboxy-5,6,7,8-tetrahydropterin synthase	ahdt[c] + h2o[c] -> acald[c] + cph4[c] + h[c] + pppi[c]	(Ava_1455 or Ava_2504)	Ava_1455 Ava_2504	PtpS	Folate biosynthesis	0	0	1000	0	2	4.1.2.50		kegg
CCGS	7-cyano-7-carbaguanine synthase	atp[c] + cdg[c] + nh4[c] -> adp[c] + h[c] + h2o[c] + pi[c] + preq0[c]	Ava_2362	Ava_2362	QueC	Folate biosynthesis	0	0	1000	0	2	6.3.4.20		kegg
CDGR	7-cyano-7-deazaguanine reductase	3 h[c] + 2 nadph[c] + preq0[c] -> 2 nadp[c] + preq1[c]	Ava_4416	Ava_4416	QueF	Folate biosynthesis	0	0	1000	0	2	1.7.1.13		kegg
FOMETR	aminomethyltransferase	h[c] + 5fthf[c] <=> h2o[c] + methf[c]	(Ava_1651 and Ava_2760)	Ava_1651 Ava_2760	GcvT	Folate biosynthesis	1	-1000	1000	0	2	2.1.2.10		kegg
GARFT2	phosphoribosylglycinamide formyltransferase	methf[c] + gar[c] + h2o[c] -> fgam[c] + thf[c]	(Ava_0564 or Ava_3022)	Ava_0564 Ava_3022	PurN or PurT	Folate biosynthesis	0	0	1000	0	2	2.1.2.2		kegg
FMETTRS	Methionyl-tRNA formyltransferase	10fthf[c] + mettrna[c] -> fmettrna[c] + h[c] + thf[c]	Ava_3481	Ava_3481	Fmt	Folate biosynthesis	0	0	1000	0	2	2.1.2.9		kegg
MTHFC	methenyltetrahydrofolate cyclohydrolase	h2o[c] + methf[c] <=> 10fthf[c] + h[c]	Ava_2703	Ava_2703	FolD	Folate biosynthesis	1	-1000	1000	0	2	3.5.4.9		kegg
MTHFD	methylenetetrahydrofolate dehydrogenase (NADP)	mlthf[c] + nadp[c] <=> methf[c] + nadph[c]	Ava_2703	Ava_2703	FolD	Folate biosynthesis	1	-1000	1000	0	2	1.5.1.5		kegg
MTHFR2	5,10-methylenetetrahydrofolate reductase (NADH)	2 h[c] + mlthf[c] + nadh[c] -> 5mthf[c] + nad[c]	Ava_2992	Ava_2992	MetF	Folate biosynthesis	0	0	1000	0	2	1.5.1.20		kegg
FTCL	5-formyltetrahydrofolate cyclo-ligase (ADP-forming)	5fthf[c] + atp[c] + h[c] -> adp[c] + methf[c] + pi[c]	Ava_2095	Ava_2095	MthfS	Folate biosynthesis	0	0	1000	0	2	6.3.3.2		kegg
GLUTRS	Glutamyl-tRNA synthetase	atp[c] + glu-L[c] + trnaglu[c] -> amp[c] + glutrna[c] + ppi[c]	Ava_4861	Ava_4861	GltX	Porphyrin and chlorophyll metabolism	0	0	1000	0	3	6.1.1.17		[93]
GLUTRR	glutamyl-tRNA reductase	glutrna[c] + h[c] + nadph[c] -> glu1sa[c] + nadp[c] + trnaglu[c]	Ava_3699	Ava_3699	HemA	Porphyrin and chlorophyll metabolism	0	0	1000	0	2	1.2.1.70		kegg
G1SATi	glutamate-1-semialdehyde aminotransferase	glu1sa[c] -> 5aop[c]	Ava_4920	Ava_4920	HemL	Porphyrin and chlorophyll metabolism	0	0	1000	0	3	5.4.3.8		[94]
PPBNGS	porphobilinogen synthase	2 5aop[c] -> h[c] + 2 h2o[c] + ppbng[c]	(Ava_1946 or Ava_3297 or Ava_B0225)	Ava_1946 Ava_3297 Ava_B0225	HemB	Porphyrin and chlorophyll metabolism	0	0	1000	0	2	4.2.1.24		kegg
HMBS	hydroxymethylbilane synthase	h2o[c] + 4 ppbng[c] -> hmbil[c] + 4 nh4[c]	Ava_4774	Ava_4774	HemC	Porphyrin and chlorophyll metabolism	0	0	1000	0	2	2.5.1.61		kegg
UPP3S	uroporphyrinogen-III synthase	hmbil[c] -> h2o[c] + uppg3[c]	(Ava_3075 or Ava_3474)	Ava_3075 Ava_3474	HemD	Porphyrin and chlorophyll metabolism	0	0	1000	0	2	4.2.1.75		kegg
UPPDC1	uroporphyrinogen decarboxylase (uroporphyrinogen III)	4 h[c] + uppg3[c] -> 4 co2[c] + cpppg3[c]	Ava_1788	Ava_1788	HemE	Porphyrin and chlorophyll metabolism	0	0	1000	0	3	4.1.1.37		[95],[96]
UPPDC2	uroporphyrinogen decarboxylase (uroporphyrinogen I)	4 h[c] + uppg1[c] -> 4 co2[c] + cpppg1[c]	Ava_1788	Ava_1788	HemE	Porphyrin and chlorophyll metabolism	0	0	1000	0	3	4.1.1.37		[95],[96]
CPPPGO	coproporphyrinogen oxidase (O2 required)	cpppg3[c] + 2 h[c] + o2[c] -> 2 co2[c] + 2 h2o[c] + pppg9[c]	(Ava_4581 or Ava_4996)	Ava_4581 Ava_4996	HemF	Porphyrin and chlorophyll metabolism	0	0	1000	0	3	1.3.3.3		[97]
CPPPGO2	Oxygen Independent coproporphyrinogen-III oxidase	2 amet[c] + cpppg3[c] -> 2 co2[c] + 2 dad-5[c] + 2 met-L[c] + pppg9[c]	(Ava_3828 or Ava_4393 or Ava_2223)	Ava_3828 Ava_4393 Ava_2223	HemN1 or HemN2	Porphyrin and chlorophyll metabolism	0	0	1000	0	3	1.3.99.22		[97]
PPPGO	protoporphyrinogen oxidase (aerobic)	1.5 o2[c] + pppg9[c] -> 3 h2o[c] + ppp9[c]				Porphyrin and chlorophyll metabolism	0	0	1000	0	3	1.3.3.4		[98]
FCLT	Ferrochelatase	fe2[c] + ppp9[c] -> 2 h[c] + pheme[c]	(Ava_1574 or Ava_2754)	Ava_1574 Ava_2754	HemH	Porphyrin and chlorophyll metabolism	0	0	1000	0	2	4.99.1.1		kegg
HEMEOS	Heme O synthase	h2o[c] + pheme[c] + frdp[c] -> ppi[c] + hemeO[c]	Ava_0526	Ava_0526	CtaB	Porphyrin and chlorophyll metabolism	0	0	1000	0	3	2.5.1.-		[99]
HEMEAS	Heme A synthase	h2o[c] + hemeO[c] -> 4 h[c] + hemeA_#1[c]	Ava_0527	Ava_0527	Cox15	Porphyrin and chlorophyll metabolism	0	0	1000	0	3			[99]
FEROpp	ferroxidase	4 fe2[p] + 4 h[p] + o2[p] -> 4 fe3[p] + 2 h2o[p]	Ava_1762	Ava_1762	Bfr	Porphyrin and chlorophyll metabolism	0	0	0	0	2	1.16.3.1		kegg
UPP3MT	uroporphyrinogen methyltransferase	2 amet[c] + uppg3[c] -> 2 ahcys[c] + dscl[c] + h[c]	(Ava_2922 or Ava_3474)	Ava_2922 Ava_3474	CobA or HemD2	Porphyrin and chlorophyll metabolism	0	0	1000	0	2	2.1.1.107		kegg
PC20M	precorrin-2 C20-methyltransferase	amet[c] + dscl[c] -> h[c] + ahcys[c] + pre3a[c]	Ava_2865	Ava_2865	CobI	Porphyrin and chlorophyll metabolism	0	0	1000	0	2	2.1.1.130		kegg
PC3BS	precorrin-3B synthase	2 h[c] + nadh[c] + o2[c] + pre3a[c] -> pre3b[c] + h2o[c] + nad[c]				Porphyrin and chlorophyll metabolism	0	0	1000	0	1	1.14.13.83		Biocyc
PC17M	precorrin-3B C17-methyltransferase	amet[c] + pre3b[c] -> 3 h[c] + ahcys[c] + pre4[c]	Ava_2863	Ava_2863	CobJ	Porphyrin and chlorophyll metabolism	0	0	1000	0	2	2.1.1.131		kegg
PC11M	precorrin-4 C11-methyltransferase	amet[c] + pre4[c] -> h[c] + ahcys[c] + pre5[c]	Ava_1968	Ava_1968	CobM	Porphyrin and chlorophyll metabolism	0	0	1000	0	2	2.1.1.133		kegg
PC6AS	precorrin 6a synthase	h2o[c] + amet[c] + pre5[c] -> h[c] + ac[c] + ahcys[c] + pre6a[c]				Porphyrin and chlorophyll metabolism	0	0	1000	0	1	2.1.1.152		Biocyc
PC6AR	precorrin-6A reductase	h[c] + nadph[c] + pre6a[c] -> nadp[c] + pre6b[c]	Ava_0256	Ava_0256	CobK	Porphyrin and chlorophyll metabolism	0	0	1000	0	2	1.3.1.54		kegg
PC6YM	precorrin-6Y C5,15-methyltransferase (decarboxylating)	2 amet[c] + pre6b[c] -> 2 h[c] + co2[c] + 2 ahcys[c] + pre8[c]	(Ava_1817 or Ava_3558)	Ava_1817 Ava_3558	CobL	Porphyrin and chlorophyll metabolism	0	0	1000	0	2	2.1.1.132		kegg
PC8XM	precorrin-8X methylmutase	h[c] + pre8[c] -> hgbyr[c]	(Ava_0476 or Ava_3862)	Ava_0476 Ava_3862	CobH	Porphyrin and chlorophyll metabolism	0	0	1000	0	2	5.4.99.61		kegg
HBADS	hydrogenobyrinic acid a,c-diamide synthase	2 atp[c] + h2o[c] + 2 gln-L[c] + fdxr-2:2[c] + hgbyr[c] -> 2 adp[c] + h[c] + ppi[c] + 2 glu-L[c] + fdxo-2:2[c] + hgbam[c]	Ava_1768	Ava_1768	CobB	Porphyrin and chlorophyll metabolism	0	0	1000	0	2	6.3.5.9		kegg
COCHL	cobaltochelatase	atp[c] + h2o[c] + cobalt2[c] + hgbam[c] -> adp[c] + 2 h[c] + pi[c] + co2dam[c]	Ava_1167	Ava_1167	CobN	Porphyrin and chlorophyll metabolism	0	0	1000	0	2	6.6.1.2		kegg
DSCLCOCH	sirohydrochlorin cobaltochelatase	cobalt2[c] + dscl[c] <=> codscl2[c] + 2 h[c]				Porphyrin and chlorophyll metabolism	1	-1000	1000	0	1	4.99.1.3
CODSCL2MT	cobalt precorrin-2 methyltransferase	amet[c] + codscl2[c] -> h[c] + ahcys[c] + codscl3[c]	Ava_2865	Ava_2865	CbiL	Porphyrin and chlorophyll metabolism	0	0	1000	0	2	2.1.1.151		kegg
CODSCL3MT	cobalt precorrin-3 c17 methyltransferase	amet[c] + codscl3[c] -> ahcys[c] + codscl4[c]	Ava_2863	Ava_2863	CbiH	Porphyrin and chlorophyll metabolism	0	0	1000	0	2	2.1.1.131		kegg
CODSCL4MT	cobalt precorrin-4 methyltransferase	amet[c] + codscl4[c] -> h[c] + ahcys[c] + codscl5a[c]	Ava_1968	Ava_1968	CbiF	Porphyrin and chlorophyll metabolism	0	0	1000	0	2	2.1.1.271		kegg
CODSCL5DA	cobalt precorrin-5a deacetylase	codscl5a[c] + h2o[c] -> acald[c] + codscl5b[c] + h[c]	Ava_2863	Ava_2863	CbiG	Porphyrin and chlorophyll metabolism	0	0	1000	0	2	3.7.1.12		kegg
CODSCL5BMT	cobalt precorrin-5b methyltransferase	amet[c] + codscl5b[c] -> h[c] + ahcys[c] + codscl6a[c]	Ava_1053	Ava_1053	CbiD	Porphyrin and chlorophyll metabolism	0	0	1000	0	2	2.1.1.195		kegg
CODSCL6ARED	cobalt precorrin-6a reductase	codscl6a[c] + nadph[c] + h[c] -> codscl6b[c] + nadp[c]	Ava_0256	Ava_0256	CbiJ	Porphyrin and chlorophyll metabolism	0	0	1000	0	2	1.3.1.106		kegg
CODSCL6BMT	cobalt precorrin-6b methyltransferase	amet[c] + codscl6b[c] -> h[c] + ahcys[c] + codscl7[c]				Porphyrin and chlorophyll metabolism	0	0	1000	0	1	2.1.1.196
CODSCL7MTDC	cobalt precorrin-7 methyltransferase decarboxylase	amet[c] + codscl7[c] -> co2[c] + ahcys[c] + codscl8x[c]				Porphyrin and chlorophyll metabolism	0	0	1000	0	1	2.1.1.289
CODSCL8XI	cobalt precorrin-8x isomerase	codscl8x[c] <=> cobn[c]	(Ava_0476 or Ava_3862)	Ava_0476 Ava_3862	CbiC	Porphyrin and chlorophyll metabolism	1	-1000	1000	0	2	5.4.99.60		kegg
COBNAD	cobyrinic acid a,c-diamide synthase	2 atp[c] + 2 h2o[c] + 2 gln-L[c] + cobn[c] -> 2 adp[c] + 2 h[c] + ppi[c] + 2 glu-L[c] + co2dam[c]	Ava_1768	Ava_1768	CbiA	Porphyrin and chlorophyll metabolism	0	0	1000	0	2	6.3.5.11		kegg
CYRDAR	cob(II)yrinic acid a,c-diamide reductase	nadh[c] + 2 co2dam[c] -> h[c] + nad[c] + 2 co1dam[c]				Porphyrin and chlorophyll metabolism	0	0	1000	0	1	1.16.8.1
CYRDAAT	cob(I)yrinic acid a,c-diamide adenosyltransferase	atp[c] + h[c] + co1dam[c] -> adcobdam[c] + pppi[c]	(Ava_0207 or Ava_1898 or Ava_2669)	Ava_0207 Ava_1898 Ava_2669	CobO	Porphyrin and chlorophyll metabolism	0	0	1000	0	2	2.5.1.17		kegg
ADCYRS	adenosylcobyric acid synthase (glutamine-hydrolysing)	4 atp[c] + 4 h2o[c] + adcobdam[c] + 4 gln-L[c] -> 4 adp[c] + 4 h[c] + 4 pi[c] + 4 glu-L[c] + adcobhex[c]	Ava_0196	Ava_0196	CobQ	Porphyrin and chlorophyll metabolism	0	0	1000	0	2	6.3.5.10		kegg
ADCPS1	adenosylcobinamide-phosphate synthase	atp[c] + adcobhex[c] + appl[c] -> adp[c] + h[c] + pi[c] + adocbi[c]	Ava_3127	Ava_3127	CobD	Porphyrin and chlorophyll metabolism	0	0	1000	0	2	6.3.1.10		kegg
ADCPS2	adenosylcobinamide-phosphate synthase	atp[c] + adcobhex[c] + applp[c] -> adp[c] + h[c] + adocbip[c] + pi[c]	Ava_3127	Ava_3127	CobD	Porphyrin and chlorophyll metabolism	0	0	1000	0	2	6.3.1.10		kegg
THRPD	threonine-phosphate decarboxylase	h[c] + thrp[c] -> co2[c] + applp[c]	Ava_1766	Ava_1766	HisC	Porphyrin and chlorophyll metabolism	0	0	1000	0	2	4.1.1.81		Biocyc
THRPS	threonine-phosphate synthase	atp[c] + thr-L[c] -> adp[c] + h[c] + thrp[c]				Porphyrin and chlorophyll metabolism	0	0	1000	0	1	2.7.1.177
ADOCBIK	adenosyl cobinamide kinase	adocbi[c] + atp[c] -> adocbip[c] + adp[c] + h[c]	Ava_3872	Ava_3872	CobU	Porphyrin and chlorophyll metabolism	0	0	1000	0	2	2.7.1.156		kegg
ACBIPGT	adenosyl cobinamide phosphate guanyltransferase	adocbip[c] + gtp[c] + h[c] -> agdpcbi[c] + ppi[c]	Ava_3872	Ava_3872	CobU	Porphyrin and chlorophyll metabolism	0	0	1000	0	2	2.7.7.62		kegg
ADOCBLS	adenosylcobalamin 5'-phosphate synthase	agdpcbi[c] + rdmbzi[c] -> h[c] + adocbl[c] + gmp[c]	Ava_2824	Ava_2824	CobS	Porphyrin and chlorophyll metabolism	0	0	1000	0	2	2.7.8.26		kegg
CBIAT	Cobinamide adenyltransferase	atp[c] + cbi[c] + h[c] <=> adocbi[c] + pppi[c]	(Ava_0207 or Ava_1898 or Ava_2669)	Ava_0207 Ava_1898 Ava_2669	CobO	Porphyrin and chlorophyll metabolism	1	-1000	1000	0	2	2.5.1.17		kegg
CBLAT	cob(I)alamin adenosyltransferase	atp[c] + cbl1[c] + h[c] <=> adocbl[c] + pppi[c]	(Ava_0207 or Ava_1898 or Ava_2669)	Ava_0207 Ava_1898 Ava_2669	CobO	Porphyrin and chlorophyll metabolism	1	-1000	1000	0	2	2.5.1.17		kegg
MPML	Mg-protoporphyrin IX magnesium-lyase	atp[c] + h2o[c] + ppp9[c] + mg2[c] <=> adp[c] + 3 h[c] + pi[c] + mppp9[c]	((Ava_1940 or Ava_3311) and Ava_3084 and Ava_1519)	Ava_1940 Ava_3311 Ava_3084 Ava_1519	ChlH and ChlD and ChlI	Porphyrin and chlorophyll metabolism	1	-1000	1000	0	3	6.6.1.1		[100]
MPOMT	S-adenosyl-L-methionine:magnesium-protoporphyrin-IX O-methyltransferase	amet[c] + mppp9[c] -> ahcys[c] + mppp9om[c]	Ava_3899	Ava_3899	ChlM	Porphyrin and chlorophyll metabolism	0	0	1000	0	3	2.1.1.11		[101]
MPOMC1	magnesium-protoporphyrin-IX 13-monomethyl ester,NADPH:oxygen oxidoreductase (hydroxylating)	h[c] + o2[c] + nadph[c] + mppp9om[c] -> h2o[c] + nadp[c] + hmppp9[c]	(Ava_1133 or Ava_4776 or Ava_4958)	Ava_1133 Ava_4776 Ava_4958	ChlA	Porphyrin and chlorophyll metabolism	0	0	1000	0	2	1.14.13.81		kegg
MPOMMM	magnesium-protoporphyrin-IX 13-monomethyl ester,NADPH:oxygen oxidoreductase (hydroxylating)	h[c] + o2[c] + nadph[c] + hmppp9[c] -> 2 h2o[c] + nadp[c] + omppp9[c]	(Ava_1133 or Ava_4776 or Ava_4958)	Ava_1133 Ava_4776 Ava_4958	ChlA	Porphyrin and chlorophyll metabolism	0	0	1000	0	2	1.14.13.81		kegg
MPOMOR	magnesium-protoporphyrin-IX 13-monomethyl ester,NADPH:oxygen oxidoreductase (hydroxylating)	h[c] + o2[c] + nadph[c] + omppp9[c] -> 2 h2o[c] + nadp[c] + dvpchlld[c]	(Ava_1133 or Ava_4776 or Ava_4958)	Ava_1133 Ava_4776 Ava_4958	ChlA	Porphyrin and chlorophyll metabolism	0	0	1000	0	2	1.14.13.81		kegg
DVPCHLDR	divinylprotochlorophyllide vinyl-reductase	h[c] + nadph[c] + dvpchlld[c] <=> nadp[c] + pchlld[c]				Porphyrin and chlorophyll metabolism	1	-1000	1000	0	1	1.3.1.75		Biocyc
DVCHLDR	divinyl chlorophyllide vinyl-reductase	h[c] + nadph[c] + dvchlld[c] <=> nadp[c] + chlld[c]				Porphyrin and chlorophyll metabolism	1	-1000	1000	0	1	1.3.1.75		Biocyc
POR	protochlorophyllide photooxidoreductase	h[c] + nadph[c] + pchlld[c] -> nadp[c] + chlld[c]	Ava_0294	Ava_0294	Por	Porphyrin and chlorophyll metabolism	0	0	1000	0	3	1.3.1.33		[102]
DVPOR	divinylprotochlorophyllide photooxidoreductase	h[c] + nadph[c] + dvpchlld[c] -> nadp[c] + dvchlld[c]	Ava_0294	Ava_0294	Por	Porphyrin and chlorophyll metabolism	0	0	1000	0	3	1.3.1.33		[102]
PCHLDR	protochlorophyllide reductase (light-independent)	pchlld[c] + 2 fdxr-2:2[c] + 2 atp[c] + 2 h2o[c] -> chlld[c] + 2 fdxo-2:2[c] + 2 adp[c] + 2 pi[c]	(Ava_2330 and Ava_2332 and Ava_3466)	Ava_2330 Ava_2332 Ava_3466	ChlN and ChlL and ChlB	Porphyrin and chlorophyll metabolism	0	0	1000	0	3	1.3.7.7		[102]
CHPHYS	chlorophyll a synthase	h[c] + chlld[c] + phdp[c] -> ppi[c] + cholphya[c]	Ava_3341	Ava_3341	ChlG	Porphyrin and chlorophyll metabolism	0	0	1000	0	2	2.5.1.62		kegg
HOXG	Heme oxygenase 1	5 h[c] + 3 o2[c] + 3 nadph[c] + pheme[c] -> 3 h2o[c] + 3 nadp[c] + biliverd[c] + fe2[c] + co[c]	(Ava_3767 or Ava_3827)	Ava_3767 Ava_3827	Ho	Porphyrin and chlorophyll metabolism	0	0	1000	0	2	1.14.14.18		kegg
PCBOR	phicocyanobilin:ferredoxin oxidoreductase	biliverd[c] + 2 fdxr-2:2[c] + 4 h[c] <=> 2 fdxo-2:2[c] + pcb[c]	Ava_3585	Ava_3585	PcyA	Porphyrin and chlorophyll metabolism	1	-1000	1000	0	2	1.3.7.5		kegg
BILIRED	Nadph biliverdin reductase	h[c] + nadph[c] + biliverd[c] -> nadp[c] + bilirub[c]	Ava_0755	Ava_0755	BvdR	Porphyrin and chlorophyll metabolism	0	0	1000	0	2	1.3.1.24		kegg
BILIRED2	Nadh biliverdin reductase	h[c] + nadh[c] + biliverd[c] -> nad[c] + bilirub[c]	Ava_0755	Ava_0755	BvdR	Porphyrin and chlorophyll metabolism	0	0	1000	0	2	1.3.1.24		kegg
HMST	homogentisate solanyltransferase	hgentis[c] + spp[c] + h[c] <=> msbq[c] + co2[c] + ppi[c]				plastoquinone and terpenoids biosynthesis	1	-1000	1000	0	1	2.5.1.117		[103]
MSBQMT_u	methyl solanyl benzoquinone methyl transferase (lumen)	amet[c] + msbq[c] -> ahcys[c] + h[c] + pqh2[u]	Ava_1078	Ava_1078	VTE3	plastoquinone and terpenoids biosynthesis	0	0	1000	0	3	2.1.1.295		[103]
MSBQMT_pp	methyl solanyl benzoquinone methyl transferase (periplasm)	amet[c] + msbq[c] -> ahcys[c] + h[c] + pqh2[p]	Ava_1078	Ava_1078	VTE3	plastoquinone and terpenoids biosynthesis	0	0	1000	0	3	2.1.1.295		[103]
HGPHT	homogentisate phytyltransferase	h[c] + hgentis[c] + phdp[c] -> co2[c] + ppi[c] + 2m6phol[c]	Ava_3472	Ava_3472	UbiA	plastoquinone and terpenoids biosynthesis	0	0	1000	0	4	2.5.1.115		[104],[105]
MPBQ	2-methyl-6-phytylbenzoquinone methyltransferase	amet[c] + 2m6phol[c] <=> h[c] + ahcys[c] + 23dmphol[c]	Ava_1078	Ava_1078	VTE3	plastoquinone and terpenoids biosynthesis	1	-1000	1000	0	4	2.1.1.295		[104],[105]
TOCOPHS1	tocopherol cyclase (gama)	23dmphol[c] <=> gtocophe[c]	Ava_2735	Ava_2735	VTE1	plastoquinone and terpenoids biosynthesis	1	-1000	1000	0	4	5.5.1.24		[104],[105]
TOCOPHOM1	tocopherol O-methyltransferase	amet[c] + gtocophe[c] <=> h[c] + ahcys[c] + atocophe[c]	Ava_4806	Ava_4806	Erg6	plastoquinone and terpenoids biosynthesis	1	-1000	1000	0	4	2.1.1.95		[104],[105]
TOCOPHS2	tocopherol cyclase (delta)	2m6phol[c] -> dtocophe[c]	Ava_2735	Ava_2735	VTE1	plastoquinone and terpenoids biosynthesis	0	0	1000	0	4	5.5.1.24		[104],[105]
TOCOPHOM2	tocopherol O-methyltransferase(2)	amet[c] + dtocophe[c] <=> h[c] + ahcys[c] + btocophe[c]	Ava_4806	Ava_4806	Erg6	plastoquinone and terpenoids biosynthesis	1	-1000	1000	0	4	2.1.1.95		[104],[105]
ICHORS	isochorismate synthase	chor[c] <=> ichor[c]	Ava_2632	Ava_2632	MenF	plastoquinone and terpenoids biosynthesis	1	-1000	1000	0	2	5.4.4.2		kegg
SEPHCHCS	2-succinyl-5-enolpyruvyl-6-hydroxy-3-cyclohexene-1-carboxylate synthase	akg[c] + h[c] + ichor[c] -> 2sephchc[c] + co2[c]	Ava_4706	Ava_4706	MenD	plastoquinone and terpenoids biosynthesis	0	0	1000	0	2	2.2.1.9		kegg
SHCHCS3	2-succinyl-6-hydroxy-2,4-cyclohexadiene 1-carboxylate synthase	2sephchc[c] -> 2shchc[c] + pyr[c]	Ava_4319	Ava_4319	MenH	plastoquinone and terpenoids biosynthesis	0	0	1000	0	2	4.2.99.20		kegg
SUCBZS	O-succinylbenzoate-CoA synthase	2shchc[c] -> h2o[c] + sucbz[c]	Ava_2635	Ava_2635	MenC	plastoquinone and terpenoids biosynthesis	0	0	1000	0	2	4.2.1.113		kegg
SUCBZL	O-succinylbenzoate-CoA ligase	atp[c] + coa[c] + sucbz[c] -> amp[c] + ppi[c] + sbzcoa[c]	Ava_2636	Ava_2636	MenE	plastoquinone and terpenoids biosynthesis	0	0	1000	0	2	6.2.1.26		kegg
DHNCOAS	1,4-dihydroxy-2-napthoyl-CoA synthase	h[c] + sbzcoa[c] -> 14dhncoa[c] + h2o[c]	Ava_0166	Ava_0166	MenB	plastoquinone and terpenoids biosynthesis	0	0	1000	0	2	4.1.3.36		kegg
DHNCOAT	1,4-dihydroxy-2-napthoyl-CoA hydrolase	14dhncoa[c] + h2o[c] -> coa[c] + dhna[c] + h[c]	Ava_0397	Ava_0397	MenI	plastoquinone and terpenoids biosynthesis	0	0	1000	0	2	3.1.2.28		kegg
DHNAPHT	1,4-dihydroxy-2-naphthoate phytyltransferase	2 fdxo-2:2[c] + phdp[c] + dhna[c] -> h[c] + co2[c] + ppi[c] + 2 fdxr-2:2[c] + dmtphllqne[c]	Ava_2633	Ava_2633	MenA	plastoquinone and terpenoids biosynthesis	0	0	1000	0	2	2.5.1.-		kegg
DMTPHT	demethylphylloquinone methyltransferase	amet[c] + dmtphllqne[c] -> h[c] + ahcys[c] + phllqne[c]	(Ava_1422 or Ava_1575)	Ava_1422 Ava_1575	MenG	plastoquinone and terpenoids biosynthesis	0	0	1000	0	2	2.1.1.163		kegg
CHRPL	Chorismate pyruvate lyase	chor[c] -> 4hbz[c] + pyr[c]	Ava_0515	Ava_0515	UbiC	plastoquinone and terpenoids biosynthesis	0	0	1000	0	3	4.1.3.40		[106]
HBZOPT	Hydroxybenzoate octaprenyltransferase	4hbz[c] + octdp[c] -> 3ophb[c] + ppi[c]	Ava_3531	Ava_3531	UbiA	plastoquinone and terpenoids biosynthesis	0	0	1000	0	2	2.5.1.39		kegg
OPHBDC	Octaprenyl-hydroxybenzoate decarboxylase	3ophb[c] + h[c] -> 2oph[c] + co2[c]	(Ava_0550 or Ava_3709)	Ava_0550 Ava_3709	UbiX or UbiD	plastoquinone and terpenoids biosynthesis	0	0	1000	0	2	4.1.1.98		kegg
DXPRIi	1-deoxy-D-xylulose reductoisomerase	dxyl5p[c] + h[c] + nadph[c] -> 2me4p[c] + nadp[c]	Ava_1300	Ava_1300	Dxr	plastoquinone and terpenoids biosynthesis	0	0	1000	0	2	1.1.1.267		kegg
MEPCT	2-C-methyl-D-erythritol 4-phosphate cytidylyltransferase	2me4p[c] + ctp[c] + h[c] -> 4c2me[c] + ppi[c]	Ava_2414	Ava_2414	IspD	plastoquinone and terpenoids biosynthesis	0	0	1000	0	3	2.7.7.60		[107]
CDPMEK	4-(cytidine 5'-diphospho)-2-C-methyl-D-erythritol kinase	atp[c] + 4c2me[c] -> adp[c] + h[c] + 2p4c2me[c]	Ava_4887	Ava_4887	IspE	plastoquinone and terpenoids biosynthesis	0	0	1000	0	3	2.7.1.148		[107]
MECDPS	2-C-methyl-D-erythritol 2,4-cyclodiphosphate synthase	2p4c2me[c] -> 2mecdp[c] + cmp[c]	Ava_1811	Ava_1811	IspF	plastoquinone and terpenoids biosynthesis	0	0	1000	0	3	4.6.1.12		[107]
MECDPDH4	2C-methyl-D-erythritol 2,4 cyclodiphosphate dehydratase	2mecdp[c] + 2 fdxr-2:2[c] + h[c] -> h2mb4p[c] + 2 fdxo-2:2[c] + h2o[c]	Ava_0433	Ava_0433	IspG	plastoquinone and terpenoids biosynthesis	0	0	1000	0	3	1.17.7.1		[107]
DMPPS	1-hydroxy-2-methyl-2-(E)-butenyl 4-diphosphate reductase (dmpp)	h[c] + nadph[c] + h2mb4p[c] -> h2o[c] + nadp[c] + dmpp[c]	Ava_2949	Ava_2949	IspH	plastoquinone and terpenoids biosynthesis	0	0	1000	0	3	1.17.1.2		[107]
IPDPS	1-hydroxy-2-methyl-2-(E)-butenyl 4-diphosphate reductase (ipdp)	h[c] + nadph[c] + h2mb4p[c] -> h2o[c] + nadp[c] + ipdp[c]	Ava_2949	Ava_2949	IspH	plastoquinone and terpenoids biosynthesis	0	0	1000	0	3	1.17.1.2		[107]
IPDDI	isopentenyl-diphosphate D-isomerase	ipdp[c] <=> dmpp[c]	(Ava_2461 or Ava_B0346)	Ava_2461 Ava_B0346	Idi	plastoquinone and terpenoids biosynthesis	1	-1000	1000	0	3	5.3.3.2		[107]
DMATT	dimethylallyltranstransferase	dmpp[c] + ipdp[c] -> grdp[c] + ppi[c]	Ava_2704	Ava_2704	CrtE	plastoquinone and terpenoids biosynthesis	0	0	1000	0	3	2.5.1.1		[107]
GRTT	geranyltranstransferase	grdp[c] + ipdp[c] -> frdp[c] + ppi[c]	Ava_2704	Ava_2704	CrtE	plastoquinone and terpenoids biosynthesis	0	0	1000	0	3	2.5.1.10		[107]
FRTT	farnesyltranstransferase	frdp[c] + ipdp[c] -> ppi[c] + ggdp[c]	Ava_2704	Ava_2704	CrtE	plastoquinone and terpenoids biosynthesis	0	0	1000	0	3	2.5.1.29		[107]
GGDPR	geranylgeranyl diphosphate reductase	3 h[c] + 3 nadph[c] + ggdp[c] -> 3 nadp[c] + phdp[c]	Ava_1497	Ava_1497	ChlP	plastoquinone and terpenoids biosynthesis	0	0	1000	0	3	1.3.1.83		[107]
NONPDPS	all-trans-nonaprenyl-diphosphate synthase (geranyl-diphosphate specific)	grdp[c] + 7 ipdp[c] -> 7 ppi[c] + spp[c]	Ava_1469	Ava_1469	Sds	plastoquinone and terpenoids biosynthesis	0	0	1000	0	2	2.5.1.84		kegg
NONPDPS2	all-trans-nonaprenyl-diphosphate synthase (geranylgeranyl-diphosphate specific)	ggdp[c] + 5 ipdp[c] -> 5 ppi[c] + spp[c]	Ava_1469	Ava_1469	Sds	plastoquinone and terpenoids biosynthesis	0	0	1000	0	2	2.5.1.85		kegg
UDCPDPS	Undecaprenyl diphosphate synthase	frdp[c] + 8 ipdp[c] -> 8 ppi[c] + udcpdp[c]	(Ava_0914 0r Ava_3455)	Ava_0914 Ava_3455	UppS	plastoquinone and terpenoids biosynthesis	0	0	1000	0	2	2.5.1.31		kegg
PHYTES	Geranylgeranyl-diphosphate:geranylgeranyl-diphosphate geranylgeranyltransferase	2 ggdp[c] -> ppi[c] + prephytedp[c]	Ava_4794	Ava_4794	CrtB	Carotenoid Biosynthesis	0	0	1000	0	3	2.5.1.32		[108]
PHYTES2	prephytoene diphosphate:geranylgeranyl-diphosphategeranylgeranyltransferase	prephytedp[c] -> ppi[c] + phytoe[c]	Ava_4794	Ava_4794	CrtB	Carotenoid Biosynthesis	0	0	1000	0	3	2.5.1.32		[108]
PHYTEDH1	Phytoene dehydrogenase	nad[c] + phytoe[c] -> h[c] + nadh[c] + phytof[c]	Ava_4795	Ava_4795	Psd	Carotenoid Biosynthesis	0	0	1000	0	3	1.3.5.5		[109]
PHYTEDH2	Phytoene dehydrogenase(2)	nadp[c] + phytoe[c] -> h[c] + nadph[c] + phytof[c]	Ava_4795	Ava_4795	Psd	Carotenoid Biosynthesis	0	0	1000	0	3	1.3.5.5		[109]
PHYTFDH1	Phytofluene dehydrogenase	nad[c] + phytof[c] -> h[c] + nadh[c] + zcarote[c]	Ava_4795	Ava_4795	Psd	Carotenoid Biosynthesis	0	0	1000	0	2	1.3.5.5		kegg
PHYTFDH2	Phytofluene dehydrogenase(2)	nadp[c] + phytof[c] -> h[c] + nadph[c] + zcarote[c]	Ava_4795	Ava_4795	Psd	Carotenoid Biosynthesis	0	0	1000	0	2	1.3.5.5		kegg
ZCAROTDH1	zeta-carotene desaturase	h[c] + o2[c] + nadph[c] + zcarote[c] -> 2 h2o[c] + nadp[c] + neuspn[c]	Ava_0200	Ava_0200	Zds	Carotenoid Biosynthesis	0	0	1000	0	3	1.3.5.6		[110]
ZCAROTDH2	zeta-carotene desaturase(2)	h[c] + o2[c] + nadph[c] + neuspn[c] -> 2 h2o[c] + nadp[c] + lycop[c]	Ava_0200	Ava_0200	Zds	Carotenoid Biosynthesis	0	0	1000	0	3	1.3.5.6		[110]
LYCOPC	Lycopene cyclase	lycop[c] -> gcarote[c]	(Ava_3214 or Ava_4521)	Ava_3214 Ava_4521	CruA or CruP	Carotenoid Biosynthesis	0	0	1000	0	3	5.5.1.19		[111]
GCATENEC	gamma carotene bcyclase	gcarote[c] -> bcarote[c]	(Ava_3214 or Ava_4521)	Ava_3214 Ava_4521	CruA or CruP	Carotenoid Biosynthesis	0	0	1000	0	3	5.5.1.19		[111]
BCAROKE	beta-carotene ketolase	o2[c] + bcarote[c] -> h2o[c] + echin[c]	Ava_1581	Ava_1581	CrtO	Carotenoid Biosynthesis	0	0	1000	0	3	1.14.99.-		[108]
ECHINKE	echinenone ketolase	o2[c] + echin[c] -> h2o[c] + cantha[c]	Ava_1581	Ava_1581	CrtO	Carotenoid Biosynthesis	0	0	1000	0	3	1.14.99.-		[108]
BCAROHX	beta-carotene hydroxylase	h[c] + o2[c] + nadph[c] + bcarote[c] -> h2o[c] + nadp[c] + bcryptox[c]	Ava_1693	Ava_1693	CrtR	Carotenoid Biosynthesis	0	0	1000	0	2	1.14.13.-		kegg
BCAROHX2	beta-carotene hydroxylase	h[c] + o2[c] + nadph[c] + bcryptox[c] -> h2o[c] + nadp[c] + zeax[c]	Ava_1693	Ava_1693	CrtR	Carotenoid Biosynthesis	0	0	1000	0	2	1.14.13.-		kegg
G1PTT	glucose-1-phosphate thymidylyltransferase	dttp[c] + g1p[c] + h[c] -> dtdpglu[c] + ppi[c]	Ava_3356	Ava_3356	RfbA	Polyketide sugar unit biosynthesis	0	0	1000	0	2	2.7.7.24		kegg
TDPGDH	dTDPglucose 4,6-dehydratase	dtdpglu[c] -> dtdp4d6dg[c] + h2o[c]	Ava_2639	Ava_2639	RfbB	Polyketide sugar unit biosynthesis	0	0	1000	0	2	4.2.1.46		kegg
TDPDRE	dTDP-4-dehydrorhamnose 3,5-epimerase	dtdp4d6dg[c] -> dtdp4d6dm[c]	(Ava_1113 or Ava_3354)	Ava_1113 Ava_3354	RfbC	Polyketide sugar unit biosynthesis	0	0	1000	0	2	5.1.3.13		kegg
TDPDRR	dTDP-4-dehydrorhamnose reductase	dtdp4d6dm[c] + h[c] + nadph[c] -> dtdprmn[c] + nadp[c]	(Ava_3355 or Ava_3653)	Ava_3355 Ava_3653	RfbD	Polyketide sugar unit biosynthesis	0	0	1000	0	2	1.1.1.133		kegg
MI1PS	myo-Inositol-1-phosphate synthase	g6p[c] -> mi1p-D[c]				Inositol phosphate metabolism	0	0	1000	0	1	5.5.1.4		Biocyc
GLNTRAT	glutamyl-tRNA(Gln) amidotransferase	atp[c] + h2o[c] + gln-L[c] + glutrna(gln)[c] -> adp[c] + h[c] + pi[c] + glu-L[c] + glntrna[c]	((Ava_3747 or Ava_3674) and Ava_3952 and Ava_3890))	Ava_3747 Ava_3674 Ava_3952 Ava_3890	GatABC	Alanine, aspartate and glutamate metabolism	0	0	1000	0	2	6.3.5.7		kegg
ALATRS	alanyl-tRNA synthetase	ala-L[c] + atp[c] + trnaala[c] -> alatrna[c] + amp[c] + ppi[c]	Ava_0226	Ava_0226	AlaS	Alanine, aspartate and glutamate metabolism	0	0	1000	0	2	6.1.1.7		kegg
ASPTRS	aspartyl-tRNA synthetase	asp-L[c] + atp[c] + trnaasp[c] -> amp[c] + asptrna[c] + ppi[c]	Ava_0247	Ava_0247	AspS	Alanine, aspartate and glutamate metabolism	0	0	1000	0	2	6.1.1.12		kegg
ASNTRAT	aspartyl-tRNA(Gln) amidotransferase	atp[c] + h2o[c] + gln-L[c] + asptrna(asp)[c] -> adp[c] + h[c] + pi[c] + glu-L[c] + asntrna[c]	((Ava_3747 or Ava_3674) and Ava_3952 and Ava_3890))	Ava_3747 Ava_3674 Ava_3952 Ava_3890	GatABC	Alanine, aspartate and glutamate metabolism	0	0	1000	0	2	6.3.5.6		kegg
ASNTRS	Asparaginyl-tRNA synthetase	asn-L[c] + atp[c] + trnaasn[c] -> amp[c] + asntrna[c] + ppi[c]	Ava_3630	Ava_3630	AsnS	Alanine, aspartate and glutamate metabolism	0	0	1000	0	2	6.1.1.22		kegg
GLYTRS	Glycyl-tRNA synthetase	atp[c] + gly[c] + trnagly[c] -> amp[c] + glytrna[c] + ppi[c]	(Ava_4336 and Ava_0794)	Ava_4336 Ava_0794)	GlyQS	Arginine and proline metabolism	0	0	1000	0	2	6.1.1.14		kegg
THRTRS	Threonyl-tRNA synthetase	atp[c] + thr-L[c] + trnathr[c] -> amp[c] + ppi[c] + thrtrna[c]	(Ava_2787 or Ava_B0226)	Ava_2787 Ava_B0226	ThrS	Arginine and proline metabolism	0	0	1000	0	2	6.1.1.3		kegg
SERTRS	Seryl-tRNA synthetase	atp[c] + ser-L[c] + trnaser[c] -> amp[c] + ppi[c] + sertrna[c]	Ava_1724	Ava_1724	SerS	Arginine and proline metabolism	0	0	1000	0	2	6.1.1.11		kegg
CYSTRS	Cysteinyl-tRNA synthetase	atp[c] + cys-L[c] + trnacys[c] -> amp[c] + cystrna[c] + ppi[c]	Ava_3718	Ava_3718	CysS	Sulfur, cysteine and methionine metabolism	0	0	1000	0	2	6.1.1.16		kegg
METTRS	Methionyl-tRNA synthetase	atp[c] + met-L[c] + trnamet[c] -> amp[c] + mettrna[c] + ppi[c]	Ava_2723	Ava_2723	MetS	Sulfur, cysteine and methionine metabolism	0	0	1000	0	2	6.1.1.10		kegg
VALTRS	Valyl-tRNA synthetase	atp[c] + trnaval[c] + val-L[c] -> amp[c] + ppi[c] + valtrna[c]	Ava_2982	Ava_2982	ValS	Valine, leucine and isoleucine biosynthesis	0	0	1000	0	2	6.1.1.9		kegg
LEUTRS	Leucyl-tRNA synthetase	atp[c] + leu-L[c] + trnaleu[c] -> amp[c] + leutrna[c] + ppi[c]	Ava_4936	Ava_4936	LeuS	Valine, leucine and isoleucine biosynthesis	0	0	1000	0	2	6.1.1.4		kegg
ILETRS	Isoleucyl-tRNA synthetase	atp[c] + ile-L[c] + trnaile[c] -> amp[c] + iletrna[c] + ppi[c]	Ava_3774	Ava_3774	IleS	Valine, leucine and isoleucine biosynthesis	0	0	1000	0	2	6.1.1.5		kegg
LYSTRS	Lysyl-tRNA synthetase	atp[c] + lys-L[c] + trnalys[c] -> amp[c] + lystrna[c] + ppi[c]	Ava_3150	Ava_3150	LysS	Lysine metabolism	0	0	1000	0	2	6.1.1.6		kegg
ARGTRS	Arginyl-tRNA synthetase	arg-L[c] + atp[c] + trnaarg[c] -> amp[c] + argtrna[c] + ppi[c]	Ava_3561	Ava_3561	ArgS	Arginine and proline metabolism	0	0	1000	0	2	6.1.1.19		kegg
PROTRS	Prolyl-tRNA synthetase	atp[c] + pro-L[c] + trnapro[c] -> amp[c] + ppi[c] + protrna[c]	Ava_2311	Ava_2311	ProS	Arginine and proline metabolism	0	0	1000	0	2	6.1.1.15		kegg
HISTRS	Histidyl-tRNA synthetase	atp[c] + his-L[c] + trnahis[c] -> amp[c] + histrna[c] + ppi[c]	Ava_2260	Ava_2260	HisS	Histidine metabolism	0	0	1000	0	2	6.1.1.21		kegg
PHETRS	Phenylalanyl-tRNA synthetase	atp[c] + phe-L[c] + trnaphe[c] <=> ppi[c] + amp[c] + phetrna[c]	(Ava_2115 and Ava_2221)	Ava_2115 Ava_2221	PheST	Tyrosine, tryptophan, and phenylalanine metabolism	1	-1000	1000	0	2	6.1.1.20		kegg
TYRTRS	tyrosyl-tRNA synthetase	atp[c] + tyr-L[c] + trnatyr[c] -> ppi[c] + amp[c] + tyrtrna[c]	Ava_0925	Ava_0925	TyrS	Tyrosine, tryptophan, and phenylalanine metabolism	0	0	1000	0	2	6.1.1.1		kegg
TRPTRS	Tryptophanyl-tRNA synthetase	atp[c] + trp-L[c] + trnatrp[c] -> ppi[c] + amp[c] + trptrna[c]	Ava_2993	Ava_2993	TrpS	Tyrosine, tryptophan, and phenylalanine metabolism	0	0	1000	0	2	6.1.1.2		kegg
SULabcpp	sulfate transport via ABC system (periplasm)	atp[c] + h2o[c] + so4[p] -> adp[c] + h[c] + pi[c] + so4[c]	((Ava_4714 or Ava_4715) and Ava_4713 and Ava_4712 and Ava_1495)	Ava_4714 Ava_4715 Ava_4713 Ava_4712 Ava_1495	CysP and CysU and CysW and CysA	Transport	0	0	1000	0	3			[63]
SO4tex	sulfate transport via diffusion (extracellular to periplasm)	so4[e] <=> so4[p]				Transport	1	-1000	1000	0	3			[63]
Vabcpp	vanadate transport via ABC system (periplasm)	atp[c] + h2o[c] + v[p] -> adp[c] + h[c] + pi[c] + v[c]	(Ava_4040 and Ava_4039 and Ava_4038)	Ava_4040 Ava_4039 Ava_4038	VupA and VupB and VupC	Transport	0	0	1000	0	3			[117]
Vtex	vanadate transport via diffusion (extracellular to periplasm)	v[e] <=> v[p]				Transport	1	-1000	1000	0	3			[117]
TUNGSabcpp	tungstate transport via ABC system (periplasm)	atp[c] + h2o[c] + tungs[p] -> adp[c] + h[c] + pi[c] + tungs[c]	((Ava_2424 or Ava_4062) and Ava_0243)	Ava_2424 Ava_4062 Ava_0243	ModA and ModBC	Transport	0	0	1000	0	3			[112]
TUNGStex	tungstate transport via diffusion (extracellular to periplasm)	tungs[e] <=> tungs[p]				Transport	1	-1000	1000	0	3			[112]
NO3abcpp	Nitrate transport via ABC system (periplasm)	atp[c] + h2o[c] + no3[p] -> adp[c] + h[c] + pi[c] + no3[c]	((Ava_0875 or Ava_3656 or Ava_4540) and (Ava_0874 or Ava_3654 or Ava_4541) and (Ava_0876 or Ava_3655 or Ava_4542) and Ava_4543)	Ava_0875 Ava_3656 Ava_4540 Ava_0874 Ava_3654 Ava_4541 Ava_0876 Ava_3655 Ava_4542 Ava_4543	NrtA and NrtB and NrtC and NrtD	Transport	0	0	1000	0	3			[61],[62]
NO3tex	nitrate transport via diffusion (extracellular to periplasm)	no3[e] <=> no3[p]				Transport	1	-1000	1000	0	3			[61],[62]
BCT1	Bicarbonate transport via ABC system (periplasm)	atp[c] + h2o[c] + hco3[p] -> adp[c] + h[c] + hco3[c] + pi[c]	(Ava_1027 and Ava_1026 and Ava_1025 and Ava_1024)	Ava_1027 Ava_1026 Ava_1025 Ava_1024	CmpA and CmpB and CmpC and CmpD	Transport	0	0	1000	0	3			[139],[140],[141]
H2CO3_Nat	Bicarbonate transport (Na/HCO3 cotransport periplasm)	na1[p] + hco3[p] -> hco3[c] + na1[c]	(Ava_3027 or Ava_B0104)	Ava_3027 Ava_B0104	SbtA or BicA	Transport	0	0	1000	0	3			[139],[140],[141]
HCO3tex	Bicarbonate transport via diffusion (extracellular to periplasm)	hco3[e] <=> hco3[p]				Transport	1	-1000	1000	0	3			[139],[140],[141]
CO2tex	CO2 transport via diffusion (extracellular to periplasm)	co2[e] <=> co2[p]				Transport	1	-1000	1000	0	3			[139],[140],[141]
CO2tpp	CO2 transport via diffusion (cytosol to periplasm )	co2[c] -> co2[p]				Transport	0	0	1000	0	3			[139],[140],[141]
NDH1_4pp	Active co2 transporter facilitator (periplasm)	3 h[c] + h2o[c] + nadph[c] + pq[p] + co2[p] -> nadp[c] + hco3[c] + 3 h[p] + pqh2[p]	(Ava_2714 and Ava_2153 and Ava_1858 and Ava_2717 and Ava_2716 and Ava_3198 and Ava_2715 and Ava_1860 and Ava_1859 and Ava_0303 and Ava_0690 and Ava_4653 and Ava_4654 and Ava_4657 and Ava_4474 and Ava_4473 and Ava_4475)	Ava_2714 Ava_2153 Ava_1858 Ava_2717 Ava_2716 Ava_3198 Ava_2715 Ava_1860 Ava_1859 Ava_0303 Ava_0690 Ava_4653 Ava_4654 Ava_4657 Ava_4474 Ava_4473 Ava_4475	NdhA and NdhB and NdhC and NdhE and NdhG and NdhH and NdhI and NdhJ and NdhK and NdhM and NdhN and HoxE and HoxF and HoxU and NdhD4 and NdhF4 and CupB	Transport	0	0	1000	0	3			[33],[139],[140],[141]
NDH1_3u	Active co2 transporter facilitator (tilacoide)	3 h[c] + h2o[c] + nadph[c] + pq[u] + co2[p] -> nadp[c] + hco3[c] +3 h[u] + pqh2[u]	(Ava_2714 and Ava_2153 and Ava_1858 and Ava_2717 and Ava_2716 and Ava_3198 and Ava_2715 and Ava_1860 and Ava_1859 and Ava_0303 and Ava_0690 and Ava_4653 and Ava_4654 and Ava_4657 and Ava_0748 and Ava_0749 and Ava_0747 and Ava_2980)	Ava_2714 Ava_2153 Ava_1858 Ava_2717 Ava_2716 Ava_3198 Ava_2715 Ava_1860 Ava_1859 Ava_0303 Ava_0690 Ava_4653 Ava_4654 Ava_4657 Ava_0748 Ava_0749 Ava_0747 Ava_2980	NdhA and NdhB and NdhC and NdhE and NdhG and NdhH and NdhI and NdhJ and NdhK and NdhM and NdhN and HoxE and HoxF and HoxU and NdhD3 and NdhF3 and CupA and CupS	Transport	0	0	1000	0	3			[33],[139],[140],[141]
ETHSO3abcpp	ethanesulfonate transport via ABC system (periplasm)	atp[c] + h2o[c] + ethso3[p] -> adp[c] + ethso3[c] + h[c] + pi[c]	((Ava_4066 or Ava_4154 or Ava_5012) and Ava_4138 and Ava_4139)	Ava_4066 Ava_4154 Ava_5012 Ava_4138 Ava_4139	SsuA and SsuB and SsuC	Transport	0	0	1000	0	4			[64]
ETHSO3tex	ethanesulfonate transport via diffusion (extracellular to periplasm)	ethso3[e] <=> ethso3[p]				Transport	1	-1000	1000	0	4			[64]
TAURabcpp	taurine transport via ABC system (periplasm)	atp[c] + h2o[c] + taur[p] -> adp[c] + h[c] + pi[c] + taur[c]				Transport	0	0	1000	0	4			[64]
TAURtex	taurine transport via diffusion (extracellular to periplasm)	taur[e] <=> taur[p]				Transport	1	-1000	1000	0	4			[64]
MOBDabcpp	molybdate transport via ABC system (periplasm)	atp[c] + h2o[c] + mobd[p] -> adp[c] + h[c] + pi[c] + mobd[c]	((Ava_2424 or Ava_4062) and Ava_0243)	Ava_2424 Ava_4062 Ava_0243	ModA and ModBC	Transport	0	0	1000	0	4			[112],[113]
MOBDtex	molybdate transport via diffusion (extracellular to periplasm)	mobd[e] <=> mobd[p]				Transport	1	-1000	1000	0	4			[112],[113]
PTRCabcpp	putrescine transport via ABC system (periplasm)	atp[c] + h2o[c] + ptrc[p] -> adp[c] + h[c] + pi[c] + ptrc[c]				Transport	0	0	1000	0	3			[114]
PTRCt2pp	putrescine transport in via proton symport	h[p] + ptrc[p] -> h[c] + ptrc[c]	(Ava_2303 and Ava_2301 and Ava_5055 and Ava_2302)	Ava_2303 Ava_2301 Ava_5055 Ava_2302	PotA and PotB and PotC and PotD	Transport	0	0	1000	0	3			[114]
PTRCtex	putrescine transport via diffusion (extracellular to periplasm)	ptrc[e] <=> ptrc[p]				Transport	1	-1000	1000	0	3			[114]
SPMDabcpp	spermidine transport via ABC system (periplasm)	atp[c] + h2o[c] + spmd[p] -> adp[c] + h[c] + pi[c] + spmd[c]	(Ava_2303 and Ava_2301 and Ava_5055 and Ava_2302)	Ava_2303 Ava_2301 Ava_5055 Ava_2302	PotA and PotB and PotC and PotD	Transport	0	0	1000	0	3			[114]
SPMDt2pp	spermidine transport in via proton symport	h[p] + spmd[p] -> h[c] + spmd[c]				Transport	0	0	1000	0	3			[114]
SPMDtex	spermidine transport via diffusion (extracellular to periplasm)	spmd[e] <=> spmd[p]				Transport	1	-1000	1000	0	3			[114]
PIuabcpp	phosphate transport via ABC system (uptake, periplasm)	atp[c] + h2o[c] + pi[p] -> adp[c] + h[c] + 2 pi[c]	((Ava_0857 or Ava_2467 or Ava_2477 or Ava_3716 or Ava_4516) and (Ava_0046 or Ava_2478 or Ava_4515) and (Ava_0047 or Ava_2479 or Ava_4514) and (Ava_0048 or Ava_1902 or Ava_2480 or Ava_4512 or Ava_4513))	Ava_0857 Ava_2467 Ava_2477 Ava_3716 Ava_4516 Ava_0046 Ava_2478 Ava_4515 Ava_0047 Ava_2479 Ava_4514 Ava_0048 Ava_1902 Ava_2480 Ava_4512 Ava_4513	PstS and PstC and PstA and PstB	Transport	0	0	1000	0	3			[115]
PItex	phosphate transport via diffusion (extracellular to periplasm)	pi[e] <=> pi[p]				Transport	1	-1000	1000	0	3			[115]
GLYBabcpp	Glycine betaine transport via ABC system (periplasm)	atp[c] + h2o[c] + glyb[p] -> adp[c] + glyb[c] + h[c] + pi[c]	(Ava_2961 and Ava_2960 and Ava_2959)	Ava_2961 Ava_2960 Ava_2959	OpuBA and OpuBB and OpuBC	Transport	0	0	1000	0	3			[116]
GLYBtex	Glycine betaine transport via diffusion (extracellular to periplasm)	glyb[e] <=> glyb[p]				Transport	1	-1000	1000	0	3			[116]
PPTabcpp	Phosphonate transport via ABC system (periplasm)	atp[c] + h2o[c] + ppt[p] -> adp[c] + ppt[c] + h[c] + pi[c]	(Ava_0178 and Ava_0179 and Ava_0177)	Ava_0178 Ava_0179 Ava_0177	PhnC and PhnD and PhnE	Transport	0	0	1000	0	3			[117]
PPT	Phosphonate transport via diffusion (extracellular to periplasm)	ppt[e] <=> ppt[p]				Transport	1	-1000	1000	0	3			[117]
PPTDH	Phosphonate dehydrogenase	h2o[c] + ppt[c] + nad[c] -> h2[c] + pi[c] + nadh[c]				Transport	0	0	1000	0	1			Biocyc
HISabcpp	L-histidine transport via ABC system (periplasm)	atp[c] + h2o[c] + his-L[p] -> adp[c] + h[c] + pi[c] + his-L[c]	(Ava_4793 and Ava_3705 and Ava_3008 and Ava_3704 and Ava_0988)	Ava_4793 Ava_3705 Ava_3008 Ava_3704 Ava_0988	NatB and NatC and NatD and NatA and NatE	Transport	0	0	1000	0	4			[118],[119],[120]
HIStex	L-histidine transport via diffusion (extracellular to periplasm)	his-L[e] <=> his-L[p]				Transport	1	-1000	1000	0	4			[118],[119],[120]
ALAabcpp	L-alanine transport via ABC system (periplasm)	atp[c] + h2o[c] + ala-L[p] -> adp[c] + h[c] + pi[c] + ala-L[c]	(Ava_4793 and Ava_3705 and Ava_3008 and Ava_3704 and Ava_0988)	Ava_4793 Ava_3705 Ava_3008 Ava_3704 Ava_0988	NatB and NatC and NatD and NatA and NatE	Transport	0	0	1000	0	4			[118],[119],[120]
ALAtex	L-alanine transport via diffusion (extracellular to periplasm)	ala-L[e] <=> ala-L[p]				Transport	1	-1000	1000	0	4			[118],[119],[120]
GLYabcpp	glycine transport via ABC system	atp[c] + h2o[c] + gly[p] -> adp[c] + h[c] + pi[c] + gly[c]	(Ava_4793 and Ava_3705 and Ava_3008 and Ava_3704 and Ava_0988)	Ava_4793 Ava_3705 Ava_3008 Ava_3704 Ava_0988	NatB and NatC and NatD and NatA and NatE	Transport	0	0	1000	0	4			[118],[119],[120]
GLYtex	glycine transport via diffusion (extracellular to periplasm)	gly[e] <=> gly[p]				Transport	1	-1000	1000	0	4			[118],[119],[120]
GLNabcpp	L-glutamine transport via ABC system (periplasm)	atp[c] + h2o[c] + gln-L[p] -> adp[c] + h[c] + pi[c] + gln-L[c]	(Ava_4793 and Ava_3705 and Ava_3008 and Ava_3704 and Ava_0988)	Ava_4793 Ava_3705 Ava_3008 Ava_3704 Ava_0988	NatB and NatC and NatD and NatA and NatE	Transport	0	0	1000	0	4			[118],[119],[120]
GLNtex	L-glutamine transport via diffusion (extracellular to periplasm)	gln-L[e] <=> gln-L[p]				Transport	1	-1000	1000	0	4			[118],[119],[120]
LEUabcpp	L-leucine transport via ABC system (periplasm)	atp[c] + h2o[c] + leu-L[p] -> adp[c] + h[c] + pi[c] + leu-L[c]	(Ava_4793 and Ava_3705 and Ava_3008 and Ava_3704 and Ava_0988)	Ava_4793 Ava_3705 Ava_3008 Ava_3704 Ava_0988	NatB and NatC and NatD and NatA and NatE	Transport	0	0	1000	0	4			[118],[119],[120]
LEUtex	L-leucine transport via diffusion (extracellular to periplasm)	leu-L[e] <=> leu-L[p]				Transport	1	-1000	1000	0	4			[118],[119],[120]
PROabcpp	L-proline transport via ABC system (periplasm)	atp[c] + h2o[c] + pro-L[p] -> adp[c] + h[c] + pi[c] + pro-L[c]	(Ava_4793 and Ava_3705 and Ava_3008 and Ava_3704 and Ava_0988)	Ava_4793 Ava_3705 Ava_3008 Ava_3704 Ava_0988	NatB and NatC and NatD and NatA and NatE	Transport	0	0	1000	0	4			[118],[119],[120]
PROtex	L-proline transport via diffusion (extracellular to periplasm)	pro-L[e] <=> pro-L[p]				Transport	1	-1000	1000	0	4			[118],[119],[120]
SERabcpp	L-serine transport via ABC system (periplasm)	atp[c] + h2o[c] + ser-L[p] -> adp[c] + h[c] + pi[c] + ser-L[c]	(Ava_4793 and Ava_3705 and Ava_3008 and Ava_3704 and Ava_0988)	Ava_4793 Ava_3705 Ava_3008 Ava_3704 Ava_0988	NatB and NatC and NatD and NatA and NatE	Transport	0	0	1000	0	4			[118],[119],[120]
SERtex	L-serine transport via diffusion (extracellular to periplasm)	ser-L[e] <=> ser-L[p]				Transport	1	-1000	1000	0	4			[118],[119],[120]
GLUabcpp	L-glutamate transport via ABC system (periplasm)	atp[c] + h2o[c] + glu-L[p] -> adp[c] + glu-L[c] + h[c] + pi[c]	(Ava_0737 and Ava_0738 and Ava_0739 and Ava_0740)	Ava_0737 Ava_0738 Ava_0739 Ava_0740	AapP and AapM and AapQ and AapJ	Transport	0	0	1000	0	4			[118],[119],[120]
GLUt2rpp	L-glutamate transport via proton symport, reversible (periplasm)	glu-L[p] + h[p] <=> glu-L[c] + h[c]				Transport	1	-1000	1000	0	4			[118],[119],[120]
ASPabcpp	L-aspartate transport via ABC system (periplasm)	atp[c] + h2o[c] + asp-L[p] -> adp[c] + asp-L[c] + h[c] + pi[c]	(Ava_0737 and Ava_0738 and Ava_0739 and Ava_0740)	Ava_0737 Ava_0738 Ava_0739 Ava_0740	AapP and AapM and AapQ and AapJ	Transport	0	0	1000	0	4			[118],[119],[120]
ASPtex	L-aspartate transport via diffusion (extracellular to periplasm)	asp-L[e] <=> asp-L[p]				Transport	1	-1000	1000	0	4			[118],[119],[120]
UREAabcpp	Urea transport via ABC system (periplasm)	atp[c] + h2o[c] + urea[p] -> adp[c] + h[c] + pi[c] + urea[c]	(Ava_4361 and Ava_4362 and Ava_4363 and Ava_4364 and Ava_4365)	Ava_4361 Ava_4362 Ava_4363 Ava_4364 Ava_4365	UrtA and UrtB and UrtC and UrtD and UrtE	Transport	0	0	1000	0	3			[121]
UREAtex	Urea transport via diffusion (extracellular to periplasm)	urea[e] <=> urea[p]				Transport	1	-1000	1000	0	3			[121]
FE2abcpp	iron (II) transport via ABC system (periplasm)	atp[c] + h2o[c] + fe2[p] -> adp[c] + h[c] + pi[c] + fe2[c]	Ava_B0169	Ava_B0169	FeoB	Transport	0	0	1000	0	2			Biocyc
FE2tex	iron (II) transport via diffusion (extracellular to periplasm)	fe2[e] <=> fe2[p]				Transport	1	-1000	1000	0	2			Biocyc
FE3abc	iron (III) transport via ABC system	atp[c] + h2o[c] + fe3[p] -> adp[c] + h[c] + pi[c] + fe3[c]				Transport	0	0	1000	0	1			[122]
FE3tex	iron (III) transport via diffusion (extracellular to periplasm)	fe3[e] <=> fe3[p]				Transport	1	-1000	1000	0	1			[122]
MNt2pp	manganese (Mn+2) transport in via proton symport (periplasm)	h[p] + mn2[p] -> h[c] + mn2[c]				Transport	0	0	1000	0	1			[123]
MNtex	Manganese (Mn+2) transport via diffusion (extracellular to periplasm)	mn2[e] <=> mn2[p]				Transport	1	-1000	1000	0	1			[123]
MG2tpp	magnesium (+2) transport in via P-type Atpase	atp[c] + h2o[c] + mg2[p] -> adp[c] + h[c] + pi[c] + mg2[c]	(Ava_1213 or Ava_3389 or Ava_1172 or Ava_2430)	Ava_1213 Ava_3389 Ava_1172 Ava_2430	MgtC or MgtE	Transport	0	0	1000	0	2			kegg
MG2tex	magnesium (Mg+2) transport via diffusion (extracellular to periplasm)	mg2[e] <=> mg2[p]				Transport	1	-1000	1000	0	2			kegg
ZNabcpp	zinc (Zn+2) transport via ABC system (periplasm)	atp[c] + h2o[c] + zn2[p] -> adp[c] + h[c] + pi[c] + zn2[c]				Transport	0	0	1000	0	3			[124],[125]
Zn2tex	zinc (Zn+2) transport via diffusion (extracellular to periplasm)	zn2[e] <=> zn2[p]				Transport	1	-1000	1000	0	3			[124],[125]
ZN2abcpp	Zinc (Zn+2) ABC transporter (periplasm)	atp[c] + h2o[c] + zn2[c] -> adp[c] + h[c] + pi[c] + zn2[p]	(Ava_3859 or Ava_1125)	Ava_3859 Ava_1125	ZntA	Transport	0	0	1000	0	3			[124],[125]
COBALT2abcpp_ava	Cobalt (Co+2) ABC transporter (periplasm)	atp[c] + h2o[c] + cobalt2[p] -> adp[c] + h[c] + pi[c] + cobalt2[c]	((Ava_1758 and (Ava_1755 or Ava_1759) and (Ava_1754 or Ava_1757) and (Ava_1753 or Ava_1756))	Ava_1758 Ava_1755 Ava_1759 Ava_1754 Ava_1757 Ava_1753 Ava_1756	CbiN and CbiM and CbiQ and CbiO	Transport	0	0	1000	0	3			[124]
COBALT2tex	Cobalt (Co+2) transport via diffusion (extracellular to periplasm)	cobalt2[e] <=> cobalt2[p]				Transport	1	-1000	1000	0	3			[124]
COBALT2abcpp	Cobalt (Co+2) ABC transporter (periplasm)	atp[c] + h2o[c] + cobalt2[c] -> adp[c] + h[c] + pi[c] + cobalt2[p]	(Ava_3859 or Ava_1125)	Ava_3859 Ava_1125	ZntA	Transport	0	0	1000	0	3			[124]
NI2abcpp_ava	Nickle (Ni+2) ABC transporter (periplasm)	atp[c] + h2o[c] + ni2[p] -> adp[c] + h[c] + pi[c] + ni2[c]	(Ava_1758 and (Ava_1755 or Ava_1759) and (Ava_1754 or Ava_1757) and (Ava_1753 or Ava_1756)	Ava_1758 Ava_1755 Ava_1759 Ava_1754 Ava_1757 Ava_1753 Ava_1756	CbiN and CbiM and CbiQ and CbiO	Transport	0	0	1000	0	3			[126]
Ni2tex	Ni (Ni+2) transport via diffusion (extracellular to periplasm)	ni2[e] <=> ni2[p]				Transport	1	-1000	1000	0	3			[126]
CU2abcpp_ava	Copper (Cu+2) ABC transporter (periplasm)	atp[c] + h2o[c] + cu2[p] -> adp[c] + h[c] + pi[c] + cu2[c]	(Ava_0992 or Ava_1548 or Ava_5064)	Ava_0992 Ava_1548 Ava_5064	CtaA	Transport	0	0	1000	0	3			[126]
CU2tex	Copper (Cu+2) transport via diffusion (extracellular to periplasm)	cu2[e] <=> cu2[p]				Transport	1	-1000	1000	0	3			[126]
CU2abcu_ava	Copper (Cu+2) ABC transporter (periplasm)	atp[c] + h2o[c] + cu2[c] -> adp[c] + h[c] + pi[c] + cu2[u]	Ava_4235	Ava_4235	PacS	Transport	0	0	1000	0	3			[126]
CA2abcpp	Calcium transport via ABC system (periplasm)	atp[c] + h2o[c] + ca2[p] -> adp[c] + h[c] + pi[c] + ca2[c]	Ava_3557	Ava_3557	Pma1	Transport	0	0	1000	0	3			[127],[128]
CA2tex	Calcium (Ca+2) transport via diffusion (extracellular to periplasm)	ca2[e] <=> ca2[p]				Transport	1	-1000	1000	0	3			[127],[128]
CA2t3pp	Calcium (Ca+2) transport out via proton antiport (periplasm)	h[p] + ca2[c] -> h[c] + ca2[p]	Ava_4558	Ava_4558	Cax	Transport	0	0	1000	0	3			[129]
CA2abcpp_ava	Calcium (Ca+2) ABC transporter (periplasm)	atp[c] + h2o[c] + ca2[c] -> adp[c] + h[c] + pi[c] + ca2[p]	(Ava_3392 or Ava_4900)	Ava_3392 Ava_4900	PacL	Transport	0	0	1000	0	3			[127],[128]
ACt2rpp	acetate reversible transport via proton symport (periplasm)	h[p] + ac[p] <=> h[c] + ac[c]				Transport	1	-1000	1000	0	1			[130]
ACtex	acetate transport via diffusion (extracellular to periplasm)	ac[e] <=> ac[p]				Transport	1	-1000	1000	0	1			[130]
FRUt3_ava	D-fructose transport via ABC sytem (periplasm)	atp[c] + h2o[c] + fru[p] -> adp[c] + h[c] + pi[c] + fru[c]	(Ava_2171 and Ava_2172 and Ava_2173)	Ava_2171 Ava_2172 Ava_2173	FrtA and FrtB and FrtC	Transport	0	0	1000	0	4			[131],[132]
FRUtex	D-fructose transport via diffusion (extracellular to periplasm)	fru[e] <=> fru[p]				Transport	1	-1000	1000	0	4			[131],[132]
NH4tpp	ammonia ireversible transport (periplasm)	h[p] + nh4[p] -> h[c] + nh4[c]	(Ava_2954 or Ava_2955 or Ava_2956)	Ava_2954 Ava_2955 Ava_2956	Amt	Transport	0	0	1000	0	3			[133],[134]
NH4tex	ammonia transport via diffusion (extracellular to periplasm)	nh4[e] <=> nh4[p]				Transport	1	-1000	1000	0	3			[133],[134]
NAt3pp	sodium transport out via proton antiport (cytoplasm to periplasm)	h[p] + na1[c] -> h[c] + na1[p]	(Ava_1069 or Ava_2041 or Ava_1632 or Ava_3029 or Ava_4587 or Ava_2740)	Ava_1069 Ava_2041 Ava_1632 Ava_3029 Ava_4587 Ava_2740	NhaS	Transport	0	0	1000	0	2			kegg
NAtex	sodium transport via diffusion (extracellular to periplasm)	na1[e] <=> na1[p]				Transport	1	-1000	1000	0	2			kegg
Kabcpp	Potassium ABC transporter (periplasm)	atp[c] + h2o[c] + k[p] -> adp[c] + h[c] + k[c] + pi[c]	((Ava_1192 or Ava_3846 or Ava_B0204) and (Ava_1194 or Ava_3848 or Ava_B0206) and (Ava_1195 or Ava_3849 or Ava_B0207))	Ava_1192 Ava_3846 Ava_B0204 Ava_1194 Ava_3848 Ava_B0206 Ava_1195 Ava_3849 Ava_B0207	KdpC and KdpB and KdpA	Transport	0	0	1000	0	3			[135],[136]
Ktpp	Potasium ireversible transport (periplasm)	h[p] + k[p] -> h[c] + k[c]	(Ava_4804 and Ava_4805 and Ava_0727)	Ava_4804 Ava_4805 Ava_0727	KtrA and KtrB and KtrE	Transport	0	0	1000	0	3			[135],[136]
Kex	Potasium transport via diffusion (extracellular to periplasm)	k[e] <=> k[p]				Transport	1	-1000	1000	0	3			[135],[136]
BTNabcpp	Biotin ABC transporter (periplasm)	atp[c] + h2o[c] + btn[p] -> adp[c] + h[c] + pi[c] + btn[c]	(Ava_2476 and Ava_2897 and Ava_2514 and Ava_4987)	Ava_2476 Ava_2897 Ava_2514 Ava_4987	BioY and EcfT and EcfA1 and EcfA2	Transport	0	0	1000	0	2			kegg
BTNtex	Biotin transport via diffusion (extracellular to periplasm)	btn[e] <=> btn[p]				Transport	1	-1000	1000	0	2			kegg
O2tex	oxygen transport via diffusion (extracellular to periplasm)	o2[e] <=> o2[p]				Transport	1	-1000	1000	0	1			[149]
H2Otex	H2O transport via diffusion (extracellular to periplasm)	h2o[e] <=> h2o[p]				Transport	1	-1000	1000	0	1			[148]
H2Otpp	H2O transport via diffusion (periplasm)	h2o[p] <=> h2o[c]				Transport	1	-1000	1000	0	1			[148]
H2Otu_ava	H2O transport via diffusion (tilacoid)	h2o[u] <=> h2o[c]				Transport	1	-1000	1000	0	1			[148]
PHOtex	Photon transport ext	photon[e] <=> photon[p]				Transport	1	-1000	1000	0	1			[150]
PHOtpp	Photon transport pp	photon[p] <=> photon[c]				Transport	1	-1000	1000	0	1			[150]
CYPHYC	Cyanophycinase	2 h2o[c] + cyanphy[c] -> asp-L[c] + arg-L[c] + precyanphy[c]	Ava_1813	Ava_1813	CphB	Cyanophycin metabolism	0	0	1000	0	3	3.4.15.6		[146],[147]
CYPHYS	Cyanophycin synthetase	2 atp[c] + asp-L[c] + arg-L[c] + precyanphy[c] -> 2 adp[c] + 2 h[c] + 2 pi[c] + cyanphy[c]	(Ava_0335 or Ava_1814)	(Ava_0335 or Ava_1814)	CphA	Cyanophycin metabolism	0	0	1000	0	3	6.3.2.29,6.3.2.30		[146],[147]
Biomass_Auto	Autotrophic biomass reaction	0.009933 mgdg160[c] + 0.011782 mgdg161[c] + 0.000043 mgdg180[c] + 0.010105 mgdg181[c] + 0.010707 mgdg182:9:12[c] + 0.000258 mgdg183:9:12:15[c] + 0.002772 dgdg160[c] + 0.004536 dgdg161[c] + 0.000028 dgdg180[c] + 0.002604 dgdg181[c] + 0.003752 dgdg182:9:12[c] + 0.000154 dgdg183:9:12:15[c] + 0.005220 sqdg160[c] + 0.000380 sqdg161[c] + 0.000440 sqdg180[c] + 0.002710 sqdg181[c] + 0.001260 sqdg182:9:12…					0	0	1000	0	2
Biomass_Mixo	Heterotrophic biomass reaction	0.009933 mgdg160[c] + 0.011782 mgdg161[c] + 0.000043 mgdg180[c] + 0.010105 mgdg181[c] + 0.010707 mgdg182:9:12[c] + 0.000258 mgdg183:9:12:15[c] + 0.002772 dgdg160[c] + 0.004536 dgdg161[c] + 0.000028 dgdg180[c] + 0.002604 dgdg181[c] + 0.003752 dgdg182:9:12[c] + 0.000154 dgdg183:9:12:15[c] + 0.005220 sqdg160[c] + 0.000380 sqdg161[c] + 0.000440 sqdg180[c] + 0.002710 sqdg181[c] + 0.001260 sqdg182:9:12…					0	0	1000	0	2
Biomass_Hetro	Mixotrophic biomass reaction	0.009933 mgdg160[c] + 0.011782 mgdg161[c] + 0.000043 mgdg180[c] + 0.010105 mgdg181[c] + 0.010707 mgdg182:9:12[c] + 0.000258 mgdg183:9:12:15[c] + 0.002772 dgdg160[c] + 0.004536 dgdg161[c] + 0.000028 dgdg180[c] + 0.002604 dgdg181[c] + 0.003752 dgdg182:9:12[c] + 0.000154 dgdg183:9:12:15[c] + 0.005220 sqdg160[c] + 0.000380 sqdg161[c] + 0.000440 sqdg180[c] + 0.002710 sqdg181[c] + 0.001260 sqdg182:9:12…					0	0	1000	0	2
5DOAN	5'-deoxyadenosine nuclosidase	dad-5[c] + h2o[c] -> 5drib[c] + ade[c]				Purine metabolism	0	0	1000	0	1
E4PD	Erythrose 4-phosphate dehydrogenase	e4p[c] + h2o[c] + nad[c] <=> 4per[c] + 2 h[c] + nadh[c]				Vitamin B6 metabolism	1	-1000	1000	0	1	1.2.1.72		Biocyc
PERD	Erythronate 4-phosphate (4per) dehydrogenase	4per[c] + nad[c] <=> h[c] + nadh[c] + ohpb[c]				Vitamin B6 metabolism	1	-1000	1000	0	1	1.1.1.290		Biocyc
THZPSN3	thiazole phosphate synthesis	atp[c] + dhgly[c] + dxyl5p[c] + h[c] + iscssh[c] + nadph[c] -> 4mpetz[c] + amp[c] + co2[c] + 2 h2o[c] + iscs[c] + nadp[c] + ppi[c]	(Ava_3219 or Ava_5046)	Ava_3219 Ava_5046	ThiG or ThiS	Thiamine metabolism	0	0	1000	0	1			kegg
TYRL	tyrosine lyase	amet[c] + nadph[c] + tyr-L[c] -> 4crsol[c] + dad-5[c] + dhgly[c] + h[c] + met-L[c] + nadp[c]				Thiamine metabolism	0	0	1000	0	1
ADSK	adenylyl-sulfate kinase	atp[c] + aps[c] -> adp[c] + h[c] + paps[c]				Sulfur, cysteine and methionine metabolism	0	0	1000	0	1	2.7.1.25
GLUCYS	gamma-glutamylcysteine synthetase	atp[c] + glu-L[c] + cys-L[c] -> adp[c] + h[c] + pi[c] + glucys[c]	Ava_3193	Ava_3193	Ggt	Alanine, aspartate and glutamate metabolism	0	0	1000	0	2	6.3.2.2		Biocyc
PGMT	phosphoglucomutase	g1p[c] <=> g6p[c]	(Ava_1737 or Ava_2367)	Ava_1737 Ava_2367	Pgm	Glycolysis/Gluconeogenesis	1	-1000	1000	0	2	5.4.2.2		Biocyc
ADMDC	adenosylmethionine decarboxylase	h[c] + amet[c] -> co2[c] + ametam[c]				Arginine and proline metabolism	0	0	1000	0	1	4.1.1.50		[150]
ASNS1	asparagine synthase (glutamine-hydrolysing)	atp[c] + h2o[c] + gln-L[c] + asp-L[c] -> h[c] + ppi[c] + glu-L[c] + amp[c] + asn-L[c]				Nitrogen metabolism	0	0	1000	0	1	6.3.5.4		[150]
G5SADs	L-glutamate 5-semialdehyde dehydratase (spontaneous)	glu5sa[c] -> h[c] + h2o[c] + 1pyr5c[c]				Arginine and proline metabolism	0	0	1000	0	1			kegg
BPNT	3',5'-bisphosphate nucleotidase	h2o[c] + pap[c] -> pi[c] + amp[c]	Ava_1985	Ava_1985	CysQ	Sulfur, cysteine and methionine metabolism	0	0	1000	0	2	3.1.3.7		kegg
GCALDD	Glycolaldehyde dehydrogenase	nad[c] + h2o[c] + gcald[c] -> 2 h[c] + nadh[c] + glyclt[c]	(Ava_1554 or Ava_2258)	Ava_1554 Ava_2258	Ald	Glyoxylate and dicarboxylate metabolism	0	0	1000	0	2	1.2.1.21		kegg
FDH	Formate Dehydrogenase	for[c] + nad[c] -> co2[c] + nadh[c]	(Ava_4544 or Ava_3783)	Ava_4544 Ava_3783	Fdo	Glyoxylate and dicarboxylate metabolism	0	0	1000	0	3	1.2.1.2		[158]
PMDPHT	pyrimidine phosphatase	h2o[c] + 5aprbu[c] -> pi[c] + 4r5au[c]				Riboflavin metabolism	0	0	1000	0	1	3.1.3.-		Biocyc
GLCt2pp	D-glucose transport in via proton symport (periplasm)	h[p] + glc-D[p] <=> glc-D[c] + h[c]				Transport	1	-1000	1000	0	1
DM_4CRSOL	Sink needed to allow p-Cresol to leave system	4crsol[c] ->				Exchange reactions	0	0	1000	0	1
DM_5DRIB	Sink needed to allow 5'-deoxyribose to leave system	5drib[c] ->				Exchange reactions	0	0	1000	0	1
EX_h2o(e)	H2O exchange	h2o[e] <=>				Exchange reactions	1	-1000	1000	0	2
EX_glc(e)	D-Glucose exchange	glc-D[e] <=>				Exchange reactions	1	-0.85	1000	0	2
EX_hco3(e)	Bicarbonate exchange	hco3[e] <=>				Exchange reactions	1	0	1000	0	2
EX_no3(e)	Nitrate exchange	no3[e] <=>				Exchange reactions	1	-1000	1000	0	2
EX_k(e)	Potassium exchange	k[e] <=>				Exchange reactions	1	-1000	1000	0	2
EX_so4(e)	Sulfate exchange	so4[e] <=>				Exchange reactions	1	-1000	1000	0	2
EX_pi(e)	Phosphate exchange	pi[e] <=>				Exchange reactions	1	-1000	1000	0	2
EX_mobd(e)	Molibdate exchange	mobd[e] <=>				Exchange reactions	1	-1000	1000	0	2
EX_fe3(e)	Fe3+ exchange	fe3[e] <=>				Exchange reactions	1	-1000	1000	0	2
EX_fe2(e)	Fe2+ exchange	fe2[e] <=>				Exchange reactions	1	-1000	1000	0	2
EX_na1(e)	Sodium exchange	na1[e] <=>				Exchange reactions	1	-1000	1000	0	2
EX_mn2(e)	Manganese exchange	mn2[e] <=>				Exchange reactions	1	-1000	1000	0	2
EX_mg2(e)	Magnesium exchange	mg2[e] <=>				Exchange reactions	1	-1000	1000	0	2
EX_cu2(e)	Copper exchange	cu2[e] <=>				Exchange reactions	1	-1000	1000	0	2
EX_zn2(e)	Zinc exchange	zn2[e] <=>				Exchange reactions	1	-1000	1000	0	2
EX_cobalt2(e)	Cobalt2 exchange	cobalt2[e] <=>				Exchange reactions	1	-1000	1000	0	2
EX_ca2(e)	Calcium exchange	ca2[e] <=>				Exchange reactions	1	-1000	1000	0	2
EX_photon(e)	Photon exchange	photon[e] <=>				Exchange reactions	1	-1000	1000	0	2
EX_h(e)	Proton exchange	h[e] <=>				Exchange reactions	1	-1000	1000	0	2
Sink_rdmbzi	rdmbzi sink reaction	rdmbzi[c] <=>				Modeling	1	-1000	1000	0	1
EX_o2(e)	O2 exchange	o2[e] <=>				Exchange reactions	1	-1000	1000	0	2
EX_co2(e)	CO2 exchange	co2[e] <=>				Exchange reactions	1	0	1000	0	2
O2tc	O2 transport (diffusion), pp	o2[p] <=> o2[c]				Transport	1	-1000	1000	0	4
O2tu	O2 transport (diffusion), lumen	o2[u] <=> o2[c]				Transport	1	-1000	1000	0	4
GLCtex	glucose transport via diffusion (extracellular to periplasm)	glc-D[e] <=> glc-D[p]				Transport	1	-1000	1000	0	4
Htex	proton transport via diffusion (extracellular to periplasm)	h[e] <=> h[p]				Transport	1	-1000	1000	0	2
DM_5mdru1p	5mdru1p Demand reaction	5mdru1p[c] ->				Modeling	0	0	1000	0	1
H2ASE2	Bidirectional [NiFe] Hydrogenase (nadp)	h[c] + nadph[c] <=> nadp[c] + h2[c]	(Ava_4653 and Ava_4654 and Ava_4657 and Ava_4659 and Ava_4661)	Ava_4653 Ava_4654 Ava_4657 Ava_4659 Ava_4661	HoxE and HoxF and HoxU and HoxY and HoxH	Hydrogen production	1	-1000	1000	0	3	1.12.1.2		[153],[155]
H2ASE1	Bidirectional [NiFe] Hydrogenase (nad)	h[c] + nadh[c] <=> nad[c] + h2[c]	(Ava_4653 and Ava_4654 and Ava_4657 and Ava_4659 and Ava_4661)	Ava_4653 Ava_4654 Ava_4657 Ava_4659 Ava_4661	HoxE and HoxF and HoxU and HoxY and HoxH	Hydrogen production	1	-1000	1000	0	3	1.12.1.2		[153],[155]
UPHYDR	Uptake hydrogenase	2 fdxo-2:2[c] + h2[c] -> 2 fdxr-2:2[c] + 2 h[c]	(Ava_4595 and Ava_4596)	Ava_4595 Ava_4596	HupL and HupS	Hydrogen production	0	0	1000	0	3	1.12.99.6		[153],[154]
MEHLER	Mehler reaction	h[c] + 0.5 o2[c] + nadph[c] -> h2o[c] + nadp[c]	(Ava_1803 or Ava_1802)	Ava_1803 Ava_1802	Flv1 or Flv3	Photosynthesis	0	0	1000	0	3			[156],[157]
NADS2	NAD synthase (glutamine-hydrolysing)	atp[c] + h2o[c] + gln-L[c] + dnad[c] -> h[c] + nad[c] + ppi[c] + glu-L[c] + amp[c]	Ava_0417	Ava_0417	NadE	Alanine, aspartate and glutamate metabolism	0	0	1000	0	2	6.3.5.1		Biocyc
FQR	Cyclic Electron Flow	2 h[c] + pq[u] + 2 fdxr-2:2[c] -> pqh2[u] + 2 fdxo-2:2[c]	((Ava_0568 or Ava_0756 or Ava_0981 or Ava_1533) and Ava_0782)	Ava_0568 Ava_0756 Ava_0981 Ava_1533 Ava_0782	PetF and PetH	Photosynthesis	0	0	1000	0	2	1.18.1.2		[151]
SPP	sucrose-phosphate phosphatase	h2o[c] + suc6p[c] -> pi[c] + sucr[c]	Ava_2821	Ava_2821	Spp	starch and sucrose metabolism	0	0	1000	0	2	3.1.3.24		kegg
SPS	sucrose phosphate synthase	f6p[c] + udpg[c] -> h[c] + udp[c] + suc6p[c]				starch and sucrose metabolism	0	0	1000	0	2	2.4.1.14		biocyc
INV	alkaline/neutral invertase	sucr[c] + h2o[c] -> fru[c] + glc-D[c]	(Ava_0609 or Ava_2870)	Ava_0609 Ava_2870	InvA or InvB	starch and sucrose metabolism	0	0	1000	0	1			[13],[159]
EX_fru(e)	Fructose exchange	fru[e] <=>				Exchange reactions	1	0	1000	0	2
N2tex	Nitrogen transport via diffusion (extracellular to periplasm)	n2[e] <=> n2[p]				Transport	1	-1000	1000	0	2
EX_n2(e)	N2 exchange	n2[e] <=>				Exchange reactions	1	-1000	1000	0	2
N2tpp	Nitrogen transport via diffusion (periplasm)	n2[p] <=> n2[c]				Transport	1	-1000	1000	0	2
H2tex	Hydrogen transport via diffusion (extracellular to periplasm)	h2[e] <=> h2[p]				Transport	1	-1000	1000	0	2
H2tpp	Hydrogen transport via diffusion (periplasm)	h2[p] <=> h2[c]				Transport	1	-1000	1000	0	2
EX_h2(e)	H2 exchange	h2[e] <=>				Exchange reactions	1	0	1000	0	2
EX_sucr(e)	sucr exchange	sucr[e] <=>				Exchange reactions	1	0	1000	0	2
SUCRtex	Sucrose transport via diffusion (extracellular to periplasm)	sucr[e] <=> sucr[p]				Transport	1	-1000	1000	0	2
SUCRabcpp	sucrose ABC transporter (periplasm)	atp[c] + h2o[c] + sucr[p] <=> adp[c] + h[c] + pi[c] + sucr[c]	(Ava_2050 and Ava_3042 and Ava_0461 and Ava_2532)	Ava_2050 Ava_3042 Ava_0461 Ava_2532	GgtA and GgtB and GgtC and GgtD	Transport	1	-1000	1000	0	2
EX_glu-L(e)	L-Glutamate exchange	glu-L[e] <=>				Exchange reactions	1	0	1000	0	2
GLUt4pp	Na+/glutamate symport (periplasm)	glu-L[p] + na1[p] -> glu-L[c] + na1[c]	Ava_2790	Ava_2790	GltS	Transport	0	0	1000	0	2
GLUtex	L-glutamate transport via diffusion (extracellular to periplasm)	glu-L[e] <=> glu-L[p]				Transport	1	-1000	1000	0	2
EX_urea(e)	Urea exchange	urea[e] <=>				Exchange reactions	1	0	1000	0	2
GLUDC	Glutamate Decarboxylase	h[c] + glu-L[c] -> co2[c] + 4abut[c]				C5-Branched dibasic acid metabolism	0	0	1000	0	4	4.1.1.15
EX_gln-L(e)	L-Glutamine exchange	gln-L[e] <=>				Exchange reactions	1	0	1000	0	2
EX_ac(e)	Acetate exchange	ac[e] <=>				Exchange reactions	1	0	1000	0	2
FE2t3pp	iron (Fe+2) transport out via proton antiport (periplasm)	fe2[c] + h[p] -> h[c] + fe2[p]				Inorganic Ion Transport and Metabolism	0	0	1000	0
ARBTNtpp	aerobactin secretion (to periplasm)	arbtn[c] + h[p] -> h[c] + arbtn[p]				Inorganic Ion Transport and Metabolism	0	0	1000	0
ARBTNtonex	aerobactin transport via ton system (extracellular)	arbtn-fe3[e] + h[p] -> h[c] + arbtn-fe3[p]				Transport, Outer Membrane	0	0	1000	0
ARBTNtex	aerobactin secretion (to extracellular)	arbtn[p] + h[p] -> h[c] + arbtn[e]				Transport, Outer Membrane	0	0	1000	0
ARBTNexs	aerobactin Fe-loading reaction (spontaneous)	arbtn[e] + fe3[e] -> arbtn-fe3[e]	SPONTANEOUS (s0001)	s0001	SPONTANEOUS	Inorganic Ion Transport and Metabolism	0	0	1000	0
ARBTNabcpp	aerobactin transport via ABC system (periplasm)	atp[c] + h2o[c] + arbtn-fe3[p] -> adp[c] + arbtn-fe3[c] + h[c] + pi[c]				Transport, Inner Membrane	0	0	1000	0
ARBTNR1	aerobactin reductase	2 arbtn-fe3[c] + fadh2[c] -> 2 arbtn[c] + fad[c] + 2 fe2[c] + 2 h[c]				Inorganic Ion Transport and Metabolism	0	0	1000	0
EX_pro-L(e)	L-Proline exchange	pro-L[e] <=>				Exchange reactions	1	0	1000	0	2
EX_pyr(e)	Pyruvate exchange	pyr[e] <=>				Exchange reactions	1	0	1000	0	2
PYRtpp	pyruvate transport via diffusion (periplasm to cytosol)	h[p] + pyr[p] <=> h[c] + pyr[c]				Transport	1	-1000	1000	0	2
PYRtex	pyruvate transport via diffusion (extracellular to periplasm)	pyr[e] <=> pyr[p]				Transport	1	-1000	1000	0	2
EX_malt(e)	Maltose exchange	malt[e] <=>				Exchange	1	0	1000	0
MALTabcpp	maltose transport via ABC system (periplasm)	atp[c] + h2o[c] + malt[p] -> adp[c] + h[c] + malt[c] + pi[c]				Transport, Inner Membrane	0	-1000	1000	0
MALTtexi	maltoseMaltotriose transport via diffusion (extracellular to periplasm) irreversible	malt[e] -> malt[p]				Transport, Outer Membrane	0	0	1000	0
GLYCtex	glycerol transport via diffusion (extracellular to periplasm)	glyc[e] <=> glyc[p]				Transport, Outer Membrane Porin	1	-1000	1000	0
GLYCtpp	glycerol transport via channel (periplasm)	glyc[c] <=> glyc[p]	SPONTANEOUS (s0001)	s0001	SPONTANEOUS	Transport, Inner Membrane	1	-1000	1000	0
EX_glyc(e)	Glycerol exchange	glyc[e] <=>				Exchange	1	0	1000	0
EX_ptrc(e)	Putrescine exchange	ptrc[e] <=>				Exchange	1	0	1000	0
CITL	Citrate lyase	cit[c] -> ac[c] + oaa[c]				Citric Acid Cycle	0	0	1000	0
EX_nh4(e)		nh4[c] <=>					1	0	1000	0

## Sheet: metabolites
Metabolite name	Metabolite description	Neutral metabolite formula	Charged metabolite formula	Metabolite charge	Metabolite Kegg ID	Metabolite Compartment
atp[c]	ATP	C10H16N5O13P3	C10H12N5O13P3	-4	C00002	Cytosol
glc-D[c]	D-Glucose	C6H12O6	C6H12O6	0	C00031	Cytosol
adp[c]	ADP	C10H15N5O10P2	C10H12N5O10P2	-3	C00008	Cytosol
g6p[c]	D-Glucose 6-phosphate	C6H13O9P	C6H11O9P	-2	C00092	Cytosol
h[c]	H+	H	H	1	C00080	Cytosol
glc-B[c]	D-Glucose	C6H12O6	C6H12O6	0	C00221	Cytosol
g6p-B[c]	D-Glucose 6-phosphate	C6H11O9P	C6H11O9P	-2	C01172	Cytosol
pi[c]	Phosphate	H3O4P	HO4P	-2	C00009	Cytosol
h2o[c]	H2O	H2O	H2O	0	C00001	Cytosol
f6p[c]	D-Fructose 6-phosphate	C6H13O9P	C6H11O9P	-2	C00085	Cytosol
fdp[c]	D-Fructose 1,6-bisphosphate	C6H14O12P2	C6H10O12P2	-4	C00354	Cytosol
dhap[c]	Dihydroxyacetone phosphate	C3H7O6P	C3H5O6P	-2	C00111	Cytosol
g3p[c]	Glyceraldehyde 3-phosphate	C3H7O6P	C3H5O6P	-2	C00661	Cytosol
nad[c]	Nicotinamide adenine dinucleotide	C21H28N7O14P2	C21H26N7O14P2	-1	C00003	Cytosol
13dpg[c]	3-Phospho-D-glyceroyl phosphate	C3H8O10P2	C3H4O10P2	-4	C00236	Cytosol
nadh[c]	Nicotinamide adenine dinucleotide - reduced	C21H29N7O14P2	C21H27N7O14P2	-2	C00004	Cytosol
nadph[c]	Nicotinamide adenine dinucleotide phosphate - reduced	C21H30N7O17P3	C21H26N7O17P3	-4	C00005	Cytosol
nadp[c]	Nicotinamide adenine dinucleotide phosphate	C21H28N7O17P3	C21H25N7O17P3	-3	C00006	Cytosol
3pg[c]	3-Phospho-D-glycerate	C3H7O7P	C3H4O7P	-3	C00197	Cytosol
2pg[c]	D-Glycerate 2-phosphate	C3H7O7P	C3H4O7P	-3	C00631	Cytosol
pep[c]	Phosphoenolpyruvate	C3H5O6P	C3H2O6P	-3	C00074	Cytosol
pyr[c]	Pyruvate	C3H4O3	C3H3O3	-1	C00022	Cytosol
udp[c]	UDP	C9H14N2O12P2	C9H11N2O12P2	-3	C00015	Cytosol
utp[c]	UTP	C9H15N2O15P3	C9H11N2O15P3	-4	C00075	Cytosol
gdp[c]	GDP	C10H15N5O11P2	C10H12N5O11P2	-3	C00035	Cytosol
cdp[c]	CDP	C9H15N3O11P2	C9H12N3O11P2	-3	C00112	Cytosol
ctp[c]	CTP	C9H16N3O14P3	C9H12N3O14P3	-4	C00063	Cytosol
idp[c]	IDP	C10H14N4O11P2	C10H11N4O11P2	-3	C00104	Cytosol
itp[c]	ITP	C10H15N4O14P3	C10H11N4O14P3	-4	C00081	Cytosol
coa[c]	Coenzyme A	C21H36N7O16P3S	C21H32N7O16P3S	-4	C00010	Cytosol
co2[c]	CO2	CO2	CO2	0	C00011	Cytosol
accoa[c]	Acetyl-CoA	C23H38N7O17P3S	C23H34N7O17P3S	-4	C00024	Cytosol
ac[c]	Acetate	C2H4O2	C2H3O2	-1	C00033	Cytosol
ppi[c]	Diphosphate	H4O7P2	HO7P2	-3	C00013	Cytosol
amp[c]	AMP	C10H14N5O7P	C10H12N5O7P	-2	C00020	Cytosol
acald[c]	Acetaldehyde	C2H4O	C2H4O	0	C00084	Cytosol
etoh[c]	Ethanol	C2H6O	C2H6O	0	C00469	Cytosol
oaa[c]	Oxaloacetate	C4H4O5	C4H2O5	-2	C00036	Cytosol
cit[c]	Citrate	C6H8O7	C6H5O7	-3	C00158	Cytosol
acon-C[c]	cis-Aconitate	C6H6O6	C6H3O6	-3	C00417	Cytosol
icit[c]	Isocitrate	C6H8O7	C6H5O7	-3	C00311	Cytosol
akg[c]	2-Oxoglutarate	C5H6O5	C5H4O5	-2	C00026	Cytosol
succ[c]	Succinate	C4H6O4	C4H4O4	-2	C00042	Cytosol
succoa[c]	Succinyl-CoA	C25H40N7O19P3S	C25H35N7O19P3S	-5	C00091	Cytosol
pq[p]	Plastoquinone	C8H8O2	C8H8O2	0	C02061	periplasm
pq[u]	Plastoquinone	C8H8O2	C8H8O2	0	C02061	thylakoid
fum[c]	Fumarate	C4H4O4	C4H2O4	-2	C00122	Cytosol
pqh2[p]	Plastoquinol	C8H10O2	C8H10O2	0	C16693	periplasm
pqh2[u]	Plastoquinol	C8H10O2	C8H10O2	0	C16693	thylakoid
mal-L[c]	L-Malate	C4H6O5	C4H4O5	-2	C00149	Cytosol
g15lac	D-glucono-1,5-lactone	C6H10O6	C6H10O6	0	C00198	Cytosol
glcn[c]	D-Gluconate	C6H12O7	C6H11O7	-1	C00257	Cytosol
6pgc[c]	6-Phospho-D-gluconate	C6H13O10P	C6H10O10P	-3	C00345	Cytosol
6pgl[c]	6-phospho-D-glucono-1,5-lactone	C6H11O9P	C6H9O9P	-2	C01236	Cytosol
ru5p-D[c]	D-Ribulose 5-phosphate	C5H11O8P	C5H9O8P	-2	C00199	Cytosol
xu5p-D[c]	D-Xylulose 5-phosphate	C5H11O8P	C5H9O8P	-2	C00231	Cytosol
r5p[c]	alpha-D-Ribose 5-phosphate	C5H11O8P	C5H9O8P	-2	C00117	Cytosol
prpp[c]	5-Phospho-alpha-D-ribose 1-diphosphate	C5H13O14P3	C5H8O14P3	-5	C00119	Cytosol
rib-D[c]	D-Ribose	C5H10O5	C5H10O5	0	C00121	Cytosol
drib[c]	Deoxyribose	C5H10O4	C5H10O4	0	C01801	Cytosol
2dr5p[c]	2-Deoxy-D-ribose 5-phosphate	C5H11O7P	C5H9O7P	-2	C00673	Cytosol
2ddg6p[c]	2-Dehydro-3-deoxy-D-gluconate 6-phosphate	C6H11O9P	C6H8O9P	-3	C04442	Cytosol
s7p[c]	Sedoheptulose 7-phosphate	C7H15O10P	C7H13O10P	-2	C00281	Cytosol
4per[c]	4-Phospho-D-erythronate	C4H9O8P	C4H6O8P	-3	C03393	Cytosol
e4p[c]	D-Erythrose 4-phosphate	C4H9O7P	C4H7O7P	-2	C00279	Cytosol
s17bp[c]	Sedoheptulose 1,7-bisphosphate	C7H16O13P2	C7H12O13P2	-4	C00447	Cytosol
udpg[c]	UDPglucose	C15H24N2O17P2	C15H22N2O17P2	-2	C00029	Cytosol
udpglcur[c]	UDP-D-glucuronate	C15H22N2O18P2	C15H19N2O18P2	-3	C00167	Cytosol
g1p[c]	D-Glucose 1-phosphate	C6H13O9P	C6H11O9P	-2	C00103	Cytosol
udpg[c]	UDPglucose	C15H24N2O17P2	C15H22N2O17P2	-2	C00029	Cytosol
xylt[c]	Xylitol	C5H12O5	C5H12O5	0	C00379	Cytosol
xylu-D[c]	D-Xylulose	C5H10O5	C5H10O5	0	C00310	Cytosol
sbt-D[c]	D-Sorbitol	C6H14O6	C6H14O6	0	C00794	Cytosol
fru[c]	D-Fructose	C6H12O6	C6H12O6	0	C00095	Cytosol
man1p[c]	D-Mannose 1-phosphate	C6H13O9P	C6H11O9P	-2	C00636	Cytosol
man6p[c]	D-Mannose 6-phosphate	C6H13O9P	C6H11O9P	-2	C00275	Cytosol
gdpmann[c]	GDP-D-mannose	C16H25N5O16P2	C16H23N5O16P2	-2	C00096	Cytosol
gdpddman[c]	GDP-4-dehydro-6-deoxy-D-mannose	C16H23N5O15P2	C16H21N5O15P2	-2	C01222	Cytosol
gdpfuc[c]	GDP-L-fucose	C16H25N5O15P2	C16H23N5O15P2	-2	C00325	Cytosol
f1p[c]	D-Fructose 1-phosphate	C6H13O9P	C6H11O9P	-2	C02976	Cytosol
glyald[c]	D-Glyceraldehyde	C3H6O3	C3H6O3	0	C00577	Cytosol
dhap[c]	Dihydroxyacetone phosphate	C3H7O6P	C3H5O6P	-2	C00111	Cytosol
udpgal[c]	UDPgalactose	C15H24N2O17P2	C15H22N2O17P2	-2	C00052	Cytosol
tag6p-D[c]	D-Tagatose 6-phosphate	C6H13O9P	C6H11O9P	-2	C01097	Cytosol
tagdp-D[c]	D-Tagatose 1,6-biphosphate	C6H14O12P2	C6H10O12P2	-4	C03785	Cytosol
udpxyl[c]	UDP-D-xylose	C14H22N2O16P2	C14H20N2O16P2	-2	C00190	Cytosol
sucr[c]	Sucrose	C12H22O11	C12H22O11	0	C00089	Cytosol
cell[c]	cellulose	(C6H10O5)n	(C6H10O5)n	0	C00760	Cytosol
cdpglc[c]	CDP-glucose	C15H25N3O16P2	C15H23N3O16P2	-2	C00501	Cytosol
tre[c]	Trehalose	C12H22O11	C12H22O11	0	C01083	Cytosol
g1p-b	beta-D-Glucose 1-phosphate	C6H13O9P	C6H11O9P	-2	C00663	Cytosol
adpglc[c]	ADPglucose	C16H25N5O15P2	C16H23N5O15P2	-2	C00498	Cytosol
glycogen[c]	glycogen	C6H10O5	C6H10O5	0	C00182	Cytosol
bglycogen[c]	branching glycogen	C6H10O5	C6H10O5	0		Cytosol
malt[c]	Maltose	C12H22O11	C12H22O11	0	C00208	Cytosol
malttr[c]	Maltotriose	C18H32O16	C18H32O16	0	C01835	Cytosol
maltttr[c]	Maltotetraose	C24H42O21	C24H42O21	0	C02052	Cytosol
dextrin[c]	Dextrin	C12H20O10	C12H20O10	0	C00721	Cytosol
acmum6p[c]	N-acetylmuramate 6-phosphate	C11H20NO11P	C11H17NO11P	-3	C16698	Cytosol
acgam6p[c]	N-Acetyl-D-glucosamine 6-phosphate	C8H16NO9P	C8H14NO9P	-2	C00357	Cytosol
lac-D[c]	D-Lactate	C3H6O3	C3H5O3	-1	C00256	Cytosol
acgam[c]	N-Acetyl-D-glucosamine	C8H15NO6	C8H15NO6	0	C00140	Cytosol
gam6p[c]	D-Glucosamine 6-phosphate	C6H14NO8P	C6H13NO8P	-1	C00352	Cytosol
chtbs[C]	chitobiose	C16H28N2O11	C16H28N2O11	0	C01674	Cytosol
chitin[c]	chitin monomer	C8H13NO5	C8H13NO5	0	C00461	Cytosol
chitos[c]	chitosan	C6H11NO4	C6H11NO4	0	C00734	Cytosol
gam1p[c]	D-Glucosamine 1-phosphate	C6H14NO8P	C6H13NO8P	-1	C06156	Cytosol
nh4[c]	Ammonium	H3N	H4N	1	C01342	Cytosol
gln-L[c]	L-Glutamine	C5H10N2O3	C5H10N2O3	0	C00064	Cytosol
glu-L[c]	L-Glutamate	C5H9NO4	C5H8NO4	-1	C00025	Cytosol
acmana[c]	N-acetyl-D-mannosamine	C8H15NO6	C8H15NO6	0	C00645	Cytosol
uaccg[c]	UDP-N-acetyl-3-O-(1-carboxyvinyl)-D-glucosamine	C20H29N3O19P2	C20H26N3O19P2	-3	C04631	Cytosol
uamr[c]	UDP-N-acetylmuramate	C20H31N3O19P2	C20H28N3O19P2	-3	C01050	Cytosol
uacgam[c]	UDP-N-acetyl-D-glucosamine	C17H27N3O17P2	C17H25N3O17P2	-2	C00043	Cytosol
uaccg[c]	UDP-N-acetyl-3-O-(1-carboxyvinyl)-D-glucosamine	C20H29N3O19P2	C20H26N3O19P2	-3	C04631	Cytosol
acgam1p[c]	N-Acetyl-D-glucosamine 1-phosphate	C8H16NO9P	C8H14NO9P	-2	C04256	Cytosol
uacmam[c]	UDP-N-acetyl-D-mannosamine	C17H27N3O17P2	C17H25N3O17P2	-2	C01170	Cytosol
so3[c]	Sulfite	H2O3S	O3S	-2	C00094	Cytosol
udpsq[c]	UDP-6-sulfoquinovose	C15H24N2O19P2S	C15H21N2O19P2S	-3	C11521	Cytosol
fdxr-2:2[c]	Reduced ferredoxin	Fe2S2X	Fe2S2X	-1	C00138	Cytosol
fdxo-2:2[c]	Oxidized ferredoxin	Fe2S2X	Fe2S2X	0	C00139	Cytosol
actp[c]	Acetyl phosphate	C2H5O5P	C2H3O5P	-2	C00227	Cytosol
hcit[c]	Homocitrate	C7H10O7	C7H7O7	-3	C01251	Cytosol
actp[c]	Acetyl phosphate	C2H5O5P	C2H3O5P	-2	C00227	Cytosol
gthrd[c]	Reduced glutathione	C10H17N3O6S	C10H16N3O6S	-1	C00051	Cytosol
mthgxl[c]	Methylglyoxal	C3H4O2	C3H4O2	0	C00546	Cytosol
lgt-S[c]	(R)-S-Lactoylglutathione	C13H21N3O8S	C13H20N3O8S	-1	C03451	Cytosol
10fthf[c]	10-Formyltetrahydrofolate	C20H23N7O7	C20H21N7O7	-2	C00234	Cytosol
for[c]	Formate	CH2O2	CH1O2	-1	C00058	Cytosol
thf[c]	5,6,7,8-Tetrahydrofolate	C19H23N7O6	C19H21N7O6	-2	C00101	Cytosol
2h3oppan[c]	2-Hydroxy-3-oxopropanoate	C3H4O4	C3H3O4	-1	C01146	Cytosol
glx[c]	Glyoxylate	C2H2O3	C2H1O3	-1	C00048	Cytosol
glyc-R[c]	(R)-Glycerate	C3H6O4	C3H5O4	-1	C00258	Cytosol
o2[c]	O2	O2	O2	0	C00007	Cytosol
glyclt[c]	Glycolate	C2H4O3	C2H3O3	-1	C00160	Cytosol
h2o2[c]	Hydrogen peroxide	H2O2	H2O2	0	C00027	Cytosol
2pglyc[c]	2-Phosphoglycolate	C2H5O6P	C2H2O6P	-3	C00988	Cytosol
rb15bp[c]	D-Ribulose 1,5-bisphosphate	C5H12O11P2	C5H8O11P2	-4	C01182	Cytosol
ser-L[c]	L-Serine	C3H7NO3	C3H7NO3	0	C00065	Cytosol
gly[c]	Glycine	C2H5NO2	C2H5NO2	0	C00037	Cytosol
mlthf[c]	5,10-Methylenetetrahydrofolate	C20H23N7O6	C20H21N7O6	-2	C00143	Cytosol
hpyr[c]	Hydroxypyruvate	C3H4O4	C3H3O4	-1	C00168	Cytosol
ala-L[c]	L-Alanine	C3H7NO2	C3H7NO2	0	C00041	Cytosol
hco3[c]	Bicarbonate	CH2O3	CHO3	-1	C00288	Cytosol
malcoa[c]	Malonyl-CoA	C24H38N7O19P3S	C24H33N7O19P3S	-5	C00083	Cytosol
dha[c]	Dihydroxyacetone	C3H6O3	C3H6O3	0	C00184	Cytosol
micit[c]	methylisocitrate	C7H10O7	C7H7O7	-3	C04593	Cytosol
2mcacn[c]	cis-2-Methylaconitate	C7H8O6	C7H5O6	-3	C04225	Cytosol
ppap[c]	Propanoyl phosphate	C3H7O5P	C3H5O5P	-2	C02876	Cytosol
ppa[c]	Propionate (n-C3:0)	C3H6O2	C3H5O2	-1	C00163	Cytosol
ppcoa[c]	Propanoyl -Coa	C24H40N7O17P3S	C24H36N7O17P3S	-4	C00100	Cytosol
ppad[c]	Propionyladenylate	C13H18N5O8P	C13H17N5O8P	-1	C05983	Cytosol
alac-S[c]	(S)-2-Acetolactate	C5H8O4	C5H7O4	-1	C06010	Cytosol
male[c]	maleate	C4H4O4	C4H2O4	-2	C01384	Cytosol
mi1p-D[c]	1D-myo-Inositol 1-phosphate	C6H13O9P	C6H11O9P	-2	C01177	Cytosol
inost[c]	myo-Inositol	C6H12O6	C6H12O6	0	C00137	Cytosol
mi3p-D[c]	1D-myo-Inositol 3-phosphate	C6H13O9P	C6H11O9P	-2	C04006	Cytosol
mi4p-D[c]	1D-myo-Inositol 4-phosphate	C6H13O9P	C6H11O9P	-2	C03546	Cytosol
2ins[c]	2-inosose	C6H10O6	C6H10O6	0	C00691	Cytosol
dkdi[c]	D-2,3-Diketo-4-deoxy-epi-inositol	C6H8O5	C6H8O5	0	C04287	Cytosol
focytc6[u]	Ferrocytochrome c6	R	R	2	C00126	thylakoid
ficytc6[u]	Ferricytochrome c6	R	R	3	C00125	thylakoid
h[p]	H+	H	H	1	C00080	periplasm
h[u]	H+	H	H	1	C00080	thylakoid
o2[u]	O2	O2	O2	0	C00007	thylakoid
h2o[u]	H2O	H2O	H2O	0	C00001	thylakoid
pcrd[u]	Plastocyanin(Cu+)	R	R	1	C03025	thylakoid
pcox[u]	Plastocyanin(Cu2+)	R	R	2	C03162	thylakoid
pcrd[p]	Plastocyanin(Cu+)	R	R	1	C03025	periplasm
pcox[p]	Plastocyanin(Cu2+)	R	R	2	C03162	periplasm
h2o[p]	H2O	H2O	H2O	0	C00001	periplasm
ficytc6[p]	Ferricytochrome c6	R	R	3	C00125	periplasm
focytc6[p]	Ferrocytochrome c6	R	R	2	C00126	periplasm
pppi[c]	Inorganic triphosphate	H5O10P3	HO10P3	-4	C00536	Cytosol
o2[p]	O2	O2	O2	0	C00007	periplasm
photon[c]	Photon	Z	Z	0		Cytosol
3php[c]	3-Phosphohydroxypyruvate	C3H5O7P	C3H2O7P	-3	C03232	Cytosol
pser-L[c]	O-Phospho-L-serine	C3H8NO6P	C3H6NO6P	-2	C01005	Cytosol
hmgth[c]	hydroxymethylglutathione	C11H19N3O7S	C11H18N3O7S	-1	C14180	Cytosol
Sfglutth[c]	S-Formylglutathione	C11H17N3O7S	C11H16N3O7S	-1	C01031	Cytosol
n2	Nitrogen	N2	N2	0	C00697	Cytosol
cynt[c]	Cyanate	CHNO	CNO	-1	C01417	Cytosol
ham[c]	Hydroxylamine	H3NO	H3NO	0	C00192	Cytosol
no2[c]	Nitrite	HNO2	NO2	-1	C00088	Cytosol
no3[c]	Nitrate	HNO3	NO3	-1	C00244	Cytosol
taur[c]	Taurine	C2H7NO3S	C2H7NO3S	0	C00245	Cytosol
aacald[c]	Aminoacetaldehyde	C2H5NO	C2H6NO	1	C06735	Cytosol
ethso3[c]	ethanesulfonate	C2H6O3S	C2H5O3S	-1		Cytosol
fmnh2[c]	Reduced FMN	C17H23N4O9P	C17H21N4O9P	-2	C01847	Cytosol
fmn[c]	FMN	C17H21N4O9P	C17H19N4O9P	-2	C00061	Cytosol
cyan[c]	Hydrogen cyanide	CHN	CHN	0	C01326	Cytosol
tsul[c]	Thiosulfate	H2O3S2	O3S2	-2	C00320	Cytosol
tcynt[c]	Thiocyanate	CHNS	CNS	-1	C01755	Cytosol
h2s[c]	Hydrogen sulfide	H2S	H2S	0	C00283	Cytosol
mercppyr[c]	Mercaptopyruvate	C3H4O3S	C3H3O3S	-1	C00957	Cytosol
paps[c]	3'-Phosphoadenylyl sulfate	C10H15N5O13P2S	C10H11N5O13P2S	-4	C00053	Cytosol
trdrd[c]	Reduced thioredoxin	XH2	XH2	0	C00342	Cytosol
pap[c]	Adenosine 3',5'-bisphosphate	C10H15N5O10P2	C10H11N5O10P2	-4	C00054	Cytosol
trdox[c]	Oxidized thioredoxin	X	X	0	C00343	Cytosol
aps[c]	Adenosine 5'-phosphosulfate	C10H14N5O10PS	C10H12N5O10PS	-2	C00224	Cytosol
acser[c]	O-Acetyl-L-serine	C5H9NO4	C5H9NO4	0	C00979	Cytosol
ACP[c]	acyl carrier protein	C11H22N2O7PRS	C11H21N2O7PRS	-1	C00229	Cytosol
malACP[c]	Malonyl-[acyl-carrier protein]	C3H3O3R	C14H22N2O10PRS	-2	C01209	Cytosol
actACP[c]	Acetoacetyl-ACP	C15H26N2O9PRS	C15H25N2O9PRS	-1	C05744	Cytosol
acACP[c]	Acetyl-ACP	C13H24N2O8PRS	C13H23N2O8PRS	-1	C03939	Cytosol
3haACP[c]	(3R)-3-Hydroxyacyl-[acyl-carrier protein]	C15H28N2O9PRS	C15H27N2O9PRS	-1	C01271	Cytosol
but2eACP[c]	But-2-enoyl-[acyl-carrier protein]	C15H26N2O8PRS	C15H25N2O8PRS	-1	C04246	Cytosol
butACP[c]	Butyryl-ACP (n-C4:0ACP)	C15H28N2O8PRS	C15H27N2O8PRS	-1	C05745	Cytosol
3ohexACP[c]	3-Oxohexanoyl-[acyl-carrier protein]	C17H30N2O9PRS	C17H29N2O9PRS	-1	C05746	Cytosol
3hhexACP[c]	(R)-3-Hydroxyhexanoyl-[acyl-carrier protein]	C17H32N2O9PRS	C17H31N2O9PRS	-1	C05747	Cytosol
thex2eACP[c]	trans-Hex-2-enoyl-[acyl-carrier protein]	C17H30N2O8PRS	C17H29N2O8PRS	-1	C05748	Cytosol
hexACP[c]	Hexanoyl-ACP (n-C6:0ACP)	C17H32N2O8PRS	C17H31N2O8PRS	-1	C05749	Cytosol
3ooctACP[c]	3-Oxooctanoyl-[acyl-carrier protein]	C19H34N2O9PRS	C19H33N2O9PRS	-1	C05750	Cytosol
3hoctACP[c]	(R)-3-Hydroxyoctanoyl-[acyl-carrier protein]	C19H36N2O9PRS	C19H35N2O9PRS	-1	C04620	Cytosol
toct2eACP[c]	trans-Oct-2-enoyl-[acyl-carrier protein]	C19H34N2O8PRS	C19H33N2O8PRS	-1	C05751	Cytosol
ocACP[c]	Octanoyl-ACP (n-C8:0ACP)	C19H36N2O8PRS	C19H35N2O8PRS	-1	C05752	Cytosol
3odecACP[c]	3-Oxodecanoyl-[acyl-carrier protein]	C21H38N2O9PRS	C21H37N2O9PRS	-1	C05753	Cytosol
3hdecACP[c]	(R)-3-Hydroxydecanoyl-[acyl-carrier protein]	C21H40N2O9PRS	C21H39N2O9PRS	-1	C04619	Cytosol
tdec2eACP[c]	trans-Dec-2-enoyl-[acyl-carrier protein]	C21H38N2O8PRS	C21H37N2O8PRS	-1	C05754	Cytosol
dcaACP[c]	Decanoyl-ACP (n-C10:0ACP)	C21H40N2O8PRS	C21H39N2O8PRS	-1	C05755	Cytosol
3oddecACP[c]	3-Oxododecanoyl-[acyl-carrier protein]	C23H42N2O9PRS	C23H41N2O9PRS	-1	C05756	Cytosol
cdec3eACP[c]	cis-dec-3-enoyl-[acyl-carrier protein] (n-C10:1)	C21H38N2O8PRS	C21H37N2O8PRS	-1		Cytosol
3ocddec5eACP[c]	3-oxo-cis-dodec-5-enoyl-[acyl-carrier protein]	C23H40N2O9PRS	C23H39N2O9PRS	-1	C00008	Cytosol
3hddecACP[c]	(R)-3-Hydroxydodecanoyl-[acyl-carrier protein]	C23H44N2O9PRS	C23H43N2O9PRS	-1	C05757	Cytosol
3hcddec5eACP[c]	(R)-3-hydroxy-cis-dodec-5-enoyl-[acyl-carrier protein]	C23H42N2O9PRS	C23H41N2O9PRS	-1		Cytosol
tddec2eACP[c]	trans-Dodec-2-enoyl-[acyl-carrier protein]	C23H42N2O8PRS	C23H41N2O8PRS	-1	C05758	Cytosol
t3c5ddeceACP[c]	trans-3-cis-5-dodecenoyl-[acyl-carrier protein]	C23H40N2O8PRS	C23H39N2O8PRS	-1		Cytosol
ddcaACP[c]	Dodecanoyl-ACP (n-C12:0ACP)	C23H44N2O8PRS	C23H43N2O8PRS	-1	C05223	Cytosol
cddec5eACP[c]	cis-dodec-5-enoyl-[acyl-carrier protein] (n-C12:1)	C23H42N2O8PRS	C23H41N2O8PRS	-1		Cytosol
3omrsACP[c]	3-Oxotetradecanoyl-[acyl-carrier protein]	C25H46N2O9PRS	C25H45N2O9PRS	-1	C05759	Cytosol
3ocmrs7eACP[c]	3-oxo-cis-myristol-7-eoyl-[acyl-carrier protein]	C25H44N2O9PRS	C25H43N2O9PRS	-1		Cytosol
3hmrsACP[c]	(R)-3-Hydroxytetradecanoyl-[acyl-carrier protein]	C25H48N2O9PRS	C25H47N2O9PRS	-1	C04688	Cytosol
3hcmrs7eACP[c]	(R)-3-hydroxy-cis-myristol-7-eoyl-[acyl-carrier protein]	C25H46N2O9PRS	C25H45N2O9PRS	-1		Cytosol
tmrs2eACP[c]	trans-Tetradec-2-enoyl-[acyl-carrier protein]	C25H46N2O8PRS	C25H45N2O8PRS	-1	C05760	Cytosol
t3c7mrseACP[c]	trans-3-cis-7-myristoleoyl-[acyl-carrier protein]	C25H44N2O8PRS	C25H43N2O8PRS	-1		Cytosol
myrsACP[c]	Myristoyl-ACP (n-C14:0ACP)	C25H48N2O8PRS	C25H47N2O8PRS	-1	C05761	Cytosol
tdeACP[c]	cis-tetradec-7-enoyl-[acyl-carrier protein] (n-C14:1)	C25H46N2O8PRS	C25H45N2O8PRS	-1		Cytosol
3opalmACP[c]	3-Oxohexadecanoyl-[acyl-carrier protein]	C27H50N2O9PRS	C27H49N2O9PRS	-1	C05762	Cytosol
3ocpalm9eACP[c]	3-oxo-cis-palm-9-eoyl-[acyl-carrier protein]	C27H48N2O9PRS	C27H47N2O9PRS	-1		Cytosol
3hpalmACP[c]	R-3-hydroxypalmitoyl-[acyl-carrier protein]	C27H52N2O9PRS	C27H51N2O9PRS	-1	C04633	Cytosol
3hcpalm9eACP[c]	(R)-3-hydroxy-cis-palm-9-eoyl-[acyl-carrier protein]	C27H50N2O9PRS	C27H49N2O9PRS	-1		Cytosol
tpalm2eACP[c]	trans-Hexadec-2-enoyl-[acyl-carrier protein]	C27H50N2O8PRS	C27H49N2O8PRS	-1	C05763	Cytosol
t3c9palmeACP[c]	trans-3-cis-9-palmitoleoyl-[acyl-carrier protein]	C27H48N2O8PRS	C27H47N2O8PRS	-1		Cytosol
palmACP[c]	Palmitoyl-ACP (n-C16:0ACP)	C27H52N2O8PRS	C27H51N2O8PRS	-1	C05764	Cytosol
hdeACP[c]	cis-hexadec-9-enoyl-[acyl-carrier protein] (n-C16:1)	C27H50N2O8PRS	C27H49N2O8PRS	-1		Cytosol
3ooctdACP[c]	3-Oxooctadecanoyl-[acyl-carrier protein]	C29H54N2O9PRS	C29H53N2O9PRS	-1	C16219	Cytosol
3ocvac11eACP[c]	3-oxo-cis-vacc-11-enoyl-[acyl-carrier protein]	C29H52N2O9PRS	C29H51N2O9PRS	-1		Cytosol
3hoctaACP[c]	(R)-3-Hydroxyoctadecanoyl-[acyl-carrier protein]	C29H56N2O9PRS	C29H55N2O9PRS	-1	C16220	Cytosol
3hcvac11eACP[c]	(R)-3-hydroxy-cis-vacc-11-enoyl-[acyl-carrier protein]	C29H54N2O9PRS	C29H53N2O9PRS	-1		Cytosol
toctd2eACP[c]	trans-octadec-2-enoyl-[acyl-carrier protein]	C29H54N2O8PRS	C29H53N2O8PRS	-1	C16221	Cytosol
t3c11vaceACP[c]	trans-3-cis-11-vacceoyl-[acyl-carrier protein]	C29H52N2O8PRS	C29H51N2O8PRS	-1		Cytosol
ocdcaACP[c]	Octadecanoyl-ACP (n-C18:0ACP)	C29H56N2O8PRS	C29H55N2O8PRS	-1	C04088	Cytosol
octeACP[c]	cis-octadec-11-enoyl-[acyl-carrier protein] (n-C18:1)	C29H54N2O8PRS	C29H53N2O8PRS	-1		Cytosol
octa[c]	Octanoate (n-C8:0)	C8H16O2	C8H15O2	-1	C06423	Cytosol
dca[c]	Decanoate (n-C10:0)	C10H20O2	C10H19O2	-1	C01571	Cytosol
ddca[c]	Dodecanoate (n-C12:0)	C12H24O2	C12H23O2	-1	C02679	Cytosol
ttdca[c]	Tetradecanoate (n-C14:0)	C14H28O2	C14H27O2	-1	C06424	Cytosol
ttdcea[c]	Tetradecenoate (n-C14:1)	C14H26O2	C14H25O2	-1		Cytosol
hdca[c]	Hexadecanoate (n-C16:0)	C16H32O2	C16H31O2	-1	C00249	Cytosol
hdcea[c]	Hexadecenoate (n-C16:1)	C16H30O2	C16H29O2	-1	C08362	Cytosol
ocdca[c]	Octadecanoate (n-C8:0)	C18H36O2	C18H35O2	-1	C01530	Cytosol
ocdcea[c]	octadecenoate (n-C18:1)	C18H34O2	C18H33O2	-1	C00712	Cytosol
pmtcoa[c]	Palmitoyl-CoA (n-C16:0CoA)	C37H66N7O17P3S	C37H62N7O17P3S	-4	C00154	Cytosol
frdp[c]	Farnesyl diphosphate	C15H28O7P2	C15H25O7P2	-3	C00448	Cytosol
sql[c]	Squalene	C30H50	C30H50	0	C00751	Cytosol
dptne[c]	Diploptene	C30H50	C30H50	0	C06310	Cytosol
dpterol[c]	Diplopterol	C30H52O	C30H52O	0	C06309	Cytosol
glyc[c]	Glycerol	C3H8O3	C3H8O3	0	C00116	Cytosol
glyc3p[c]	Glycerol 3-phosphate	C3H9O6P	C3H7O6P	-2	C00093	Cytosol
1hdecg3p[c]	1-hexadecanoyl-sn-glycerol 3-phosphate	C19H39O7P1	C19H37O7P1	-2	C00681	Cytosol
1hdec9eg3p[c]	1-hexadec-9-enoyl-sn-glycerol 3-phosphate	C19H37O7P1	C19H35O7P1	-2	C00681	Cytosol
1odecg3p[c]	1-octadecanoyl-sn-glycerol 3-phosphate	C21H43O7P1	C21H41O7P1	-2	C00681	Cytosol
1odec11eg3p[c]	1-octadec-11-enoyl-sn-glycerol 3-phosphate	C21H41O7P1	C21H39O7P1	-2	C00681	Cytosol
octe(9)ACP[c]	cis-octadec-9-enoyl-[acyl-carrier protein] (n-C18:1)	C29H54N2O8PRS	C29H53N2O8PRS	-1	C01203	Cytosol
1odec9eg3p[c]	1-octadec-9-enoyl-sn-glycerol 3-phosphate	C21H41O7P1	C21H39O7P1	-2		Cytosol
octe(9:12)ACP[c]	linoleoyl-ACP (n-C18:2ACP)	C29H52N2O8PRS	C29H51N2O8PRS	-1	C16160	Cytosol
1odec912eg3p[c]	1-octadec-9-12-dienoyl-sn-glycerol 3-phosphate	C21H39O7P1	C21H37O7P1	-2		Cytosol
octe(9:12:15)ACP[c]	α-lineloyl-ACP (n-C18:3ACP)	C29H50N2O8PRS	C29H49N2O8PRS	-1	C16161	Cytosol
1odec91215eg3p[c]	1-octadec-9-12-15-trienoyl-sn-glycerol 3-phosphate	C21H37O7P1	C21H35O7P1	-2		Cytosol
pa160[c]	1,2-dihexadecanoyl-sn-glycerol 3-phosphate	C35H69O8P1	C35H67O8P1	-2	C00416	Cytosol
pa161[c]	1,2-dihexadec-9-enoyl-sn-glycerol 3-phosphate	C35H67O8P1	C35H63O8P1	-2	C00416	Cytosol
pa180[c]	1,2-dioctadecanoyl-sn-glycerol 3-phosphate	C39H77O8P1	C39H75O8P1	-2	C00416	Cytosol
pa181[c]	1,2-dioctadec-11-enoyl-sn-glycerol 3-phosphate	C39H73O8P1	C39H71O8P1	-2	C00416	Cytosol
pa182:9:12[c]	1,2-dioctadec-9-12-dienoyl-sn-glycerol 3-phosphate	C39H69O8P1	C39H67O8P1	-2		Cytosol
pa183:9:12:15[c]	1,2-dioctadec-9-12-15-trienoyl-sn-glycerol 3-phosphate	C39H65O8P1	C39H63O8P1	-2		Cytosol
12dgr160[c]	1,2-Diacyl-sn-glycerol (dihexadecanoyl, n-C16:0)	C35H68O5	C35H68O5	0		Cytosol
12dgr161[c]	1,2-Diacyl-sn-glycerol (dihexadec-9-enoyl, n-C16:1)	C35H64O5	C35H64O5	0		Cytosol
12dgr180[c]	1,2-Diacyl-sn-glycerol (dioctadecanoyl, n-C18:0)	C39H76O5	C39H76O5	0		Cytosol
12dgr181[c]	1,2-Diacyl-sn-glycerol (dioctadec-11-enoyl, n-C18:1)	C39H72O5	C39H72O5	0		Cytosol
12dgr182:9:12[c]	1,2-Diacyl-sn-glycerol (dioctadec-9-12-dienoyl, n-C18:2)	C39H68O5	C39H68O5	0		Cytosol
12dgr183:9:12:15[c]	1,2-Diacyl-sn-glycerol (dioctadec-9-12-15-trienoyl, n-C18:3)	C39H64O5	C39H64O5	0		Cytosol
sqdg160[c]	Sulfoquinovosyldiacylglycerol (n-C16:0)	C42H80O13S	C41H79O13S	-1		Cytosol
sqdg161[c]	Sulfoquinovosyldiacylglycerol (n-C16:1)	C42H76O13S	C41H75O13S	-1		Cytosol
sqdg180[c]	Sulfoquinovosyldiacylglycerol (n-C18:0)	C45H84O13S	C45H83O13S	-1		Cytosol
sqdg181[c]	Sulfoquinovosyldiacylglycerol (n-C18:1)	C45H80O13S	C45H79O13S	-1		Cytosol
sqdg182:9:12[c]	Sulfoquinovosyldiacylglycerol (n-C18:2)	C45H76O13S	C45H75O13S	-1		Cytosol
sqdg183:9:12:15[c]	Sulfoquinovosyldiacylglycerol (n-C18:3)	C45H72O13S	C45H71O13S	-1		Cytosol
pg160[c]	Phosphatidylglycerol (dihexadecanoyl, n-C16:0)	C38H75O10P1	C38H74O10P1	-1		Cytosol
pg161[c]	Phosphatidylglycerol (dihexadec-9-enoyl, n-C16:1)	C38H71O10P1	C38H70O10P1	-1	C00344	Cytosol
pg180[c]	Phosphatidylglycerol (dioctadecanoyl, n-C18:0)	C42H83O10P1	C42H82O10P1	-1	C00344	Cytosol
pg181[c]	Phosphatidylglycerol (dioctadec-enoyl, n-C18:1)	C42H79O10P1	C42H78O10P1	-1		Cytosol
pg182:9:12[c]	Phosphatidylglycerol (dioctadec-9-12-dienoyl, n-C18:2)	C42H75O10P1	C42H74O10P1	-1		Cytosol
pg183:9:12:15[c]	Phosphatidylglycerol (dioctadec-9-12-15-trienoyl, n-C18:3)	C42H71O10P1	C42H70O10P1	-1		Cytosol
mgdg160[c]	1,2-Diacyl-3-beta-D-galactosyl-sn-glycerol (n-C16)	C41H78O5	C41H78O5	0		Cytosol
mgdg161[c]	1,2-Diacyl-3-beta-D-galactosyl-sn-glycerol (n-C16:1)	C41H74O5	C41H74O5	0		Cytosol
mgdg180[c]	1,2-Diacyl-3-beta-D-galactosyl-sn-glycerol (n-C18:0)	C45H82O5	C45H82O5	0		Cytosol
mgdg181[c]	1,2-Diacyl-3-beta-D-galactosyl-sn-glycerol (n-C18:1)	C45H78O5	C45H78O5	0		Cytosol
mgdg182:9:12[c]	1,2-Diacyl-3-beta-D-galactosyl-sn-glycerol (n-C18:2)	C45H74O5	C45H74O5	0		Cytosol
mgdg183:9:12:15[c]	1,2-Diacyl-3-beta-D-galactosyl-sn-glycerol (n-C18:3)	C45H70O5	C45H70O5	0		Cytosol
dgdg160[c]	Digalactosyl-diacylglycerol(n-C16)	C47H88O10	C47H89O10	1		Cytosol
dgdg161[c]	Digalactosyl-diacylglycerol(n-C16:1)	C47H84O10	C47H85O10	1		Cytosol
dgdg180[c]	Digalactosyl-diacylglycerol(n-C18:0)	C51H92O10	C51H93O10	1		Cytosol
dgdg181[c]	Digalactosyl-diacylglycerol(n-C18:1)	C51H88O10	C51H89O10	1		Cytosol
dgdg182:9:12[c]	Digalactosyl-diacylglycerol(n-C18:2)	C51H84O10	C51H85O10	1		Cytosol
dgdg183:9:12:15[c]	Digalactosyl-diacylglycerol(n-C18:3)	C51H80O10	C51H81O10	1		Cytosol
g3pc[c]	sn-Glycero-3-phosphocholine	C8H20NO6P	C8H20NO6P	0	C00670	Cytosol
chol[c]	Choline	C5H13NO	C5H14NO	1	C00114	Cytosol
glyc3p[c]	Glycerol 3-phosphate	C3H9O6P	C3H7O6P	-2	C00093	Cytosol
g3pe[c]	sn-Glycero-3-phosphoethanolamine	C5H14NO6P	C5H14NO6P	0	C01233	Cytosol
etha[c]	Ethanolamine	C2H7NO	C2H8NO	1	C00189	Cytosol
cdpdhdecg[c]	CDP-1,2-dihexadecanoylglycerol	C44H81N3O15P2	C44H79N3O15P2	-2	C00269	Cytosol
cdpdhdec9eg[c]	CDP-1,2-dihexadec-9-enoylglycerol	C44H77N3O15P2	C44H75N3O15P2	-2	C00269	Cytosol
cdpdodec11eg[c]	CDP-1,2-dioctadec-11-enoylglycerol	C48H85N3O15P2	C48H83N3O15P2	-2	C00269	Cytosol
cdpdodecg[c]	CDP-1,2-dioctadecanoylglycerol	C48H89N3O15P2	C48H87N3O15P2	-2	C00269	Cytosol
cdpdodec9eg[c]	CDP-1,2-dioctadec-9-enoylglycerol	C48H85N3O15P2	C48H83N3O15P2	-2		Cytosol
cdpdodec912eg[c]	CDP-1,2-dioctadec-9-12-dienoylglycerol	C48H81N3O15P2	C48H79N3O15P2	-2		Cytosol
cdpdodec91215eg[c]	CDP-1,2-dioctadec-9-12-15-trienoylglycerol	C48H77N3O15P2	C48H75N3O15P2	-2		Cytosol
pgp160[c]	Phosphatidylglycerophosphate (dihexadecanoyl, n-C16:0)	C38H76O13P2	C38H73O13P2	-3	C03892	Cytosol
pgp161[c]	Phosphatidylglycerophosphate (dihexadec-9-enoyl, n-C16:1)	C38H72O13P2	C38H69O13P2	-3	C03892	Cytosol
pgp180[c]	Phosphatidylglycerophosphate (dioctadecanoyl, n-C18:0)	C42H84O13P2	C42H81O13P2	-3	C03892	Cytosol
pgp181[c]	Phosphatidylglycerophosphate (dioctadec-11-enoyl, n-C18:1)	C42H80O13P2	C42H77O13P2	-3	C03892	Cytosol
pgp182:9:12[c]	Phosphatidylglycerophosphate (dioctadec-9-12-dienoyl, n-C18:2)	C42H76O13P2	C42H73O13P2	-3		Cytosol
pgp183:9:12:15[c]	Phosphatidylglycerophosphate (dioctadec-9-12-15-trienoyl, n-C18:3)	C42H72O13P2	C42H69O13P2	-3		Cytosol
pgp160[c]	Phosphatidylglycerophosphate (dihexadecanoyl, n-C16:0)	C38H76O13P2	C38H73O13P2	-3	C03892	Cytosol
pgp161[c]	Phosphatidylglycerophosphate (dihexadec-9-enoyl, n-C16:1)	C38H72O13P2	C38H69O13P2	-3	C03892	Cytosol
pgp180[c]	Phosphatidylglycerophosphate (dioctadecanoyl, n-C18:0)	C42H84O13P2	C42H81O13P2	-3	C03892	Cytosol
pgp181[c]	Phosphatidylglycerophosphate (dioctadec-11-enoyl, n-C18:1)	C42H80O13P2	C42H77O13P2	-3	C03892	Cytosol
pg182:9:12[c]	Phosphatidylglycerol (dioctadec-9-12-dienoyl, n-C18:2)	C42H75O10P1	C42H74O10P1	-1		Cytosol
pg183:9:12:15[c]	Phosphatidylglycerol (dioctadec-9-12-15-trienoyl, n-C18:3)	C42H71O10P1	C42H70O10P1	-1		Cytosol
adprib[c]	ADPribose	C15H23N5O14P2	C15H21N5O14P2	-2	C00301	Cytosol
pram[c]	5-Phospho-beta-D-ribosylamine	C5H12NO7P	C5H11NO7P	-1	C03090	Cytosol
gar[c]	N1-(5-Phospho-D-ribosyl)glycinamide	C7H15N2O8P	C7H14N2O8P	-1	C03838	Cytosol
fgam[c]	N2-Formyl-N1-(5-phospho-D-ribosyl)glycinamide	C8H15N2O9P	C8H13N2O9P	-2	C04376	Cytosol
fpram[c]	2-(Formamido)-N1-(5-phospho-D-ribosyl)acetamidine	C8H16N3O8P	C8H15N3O8P	-1	C04640	Cytosol
air[c]	5-amino-1-(5-phospho-D-ribosyl)imidazole	C8H14N3O7P	C8H12N3O7P	-2	C03373	Cytosol
5caiz[c]	5-phosphoribosyl-5-carboxyaminoimidazole	C9H14N3O9P	C9H11N3O9P	-3	C15667	Cytosol
5aizc[c]	5-amino-1-(5-phospho-D-ribosyl)imidazole-4-carboxylate	C9H14N3O9P	C9H11N3O9P	-3	C04751	Cytosol
25aics[c]	(S)-2-[5-Amino-1-(5-phospho-D-ribosyl)imidazole-4-carboxamido]succinate	C13H19N4O12P	C13H15N4O12P	-4	C04823	Cytosol
aicar[c]	5-Amino-1-(5-Phospho-D-ribosyl)imidazole-4-carboxamide	C9H15N4O8P	C9H13N4O8P	-2	C04677	Cytosol
dcamp[c]	N6-(1,2-Dicarboxyethyl)-AMP	C14H18N5O11P	C14H14N5O11P	-4	C03794	Cytosol
ade[c]	Adenine	C5H5N5	C5H5N5	0	C00147	Cytosol
C04051[c]	C04051	C4H6N4O	C4H6N4O	0	C04051	Cytosol
gua[c]	Guanine	C5H5N5O	C5H5N5O	0	C00242	Cytosol
gmp[c]	GMP	C10H14N5O8P	C10H12N5O8P	-2	C00144	Cytosol
fprica[c]	5-Formamido-1-(5-phospho-D-ribosyl)imidazole-4-carboxamide	C10H15N4O9P	C10H13N4O9P	-2	C04734	Cytosol
imp[c]	IMP	C10H13N4O8P	C10H11N4O8P	-2	C00130	Cytosol
gtp[c]	GTP	C10H16N5O14P3	C10H12N5O14P3	-4	C00044	Cytosol
ditp[c]	dITP	C10H15N4O13P3	C10H11N4O13P3	-4	C01345	Cytosol
didp[c]	dIDP	C10H14N4O10P2	C10H11N4O10P2	-3	C01344	Cytosol
dtdp[c]	dTDP	C10H16N2O11P2	C10H13N2O11P2	-3	C00363	Cytosol
dttp[c]	dTTP	C10H17N2O14P3	C10H13N2O14P3	-4	C00459	Cytosol
dgdp[c]	dGDP	C10H15N5O10P2	C10H12N5O10P2	-3	C00361	Cytosol
dgtp[c]	dGTP	C10H16N5O13P3	C10H12N5O13P3	-4	C00286	Cytosol
dudp[c]	dUDP	C9H14N2O11P2	C9H11N2O11P2	-3	C01346	Cytosol
dutp[c]	dUTP	C9H15N2O14P3	C9H11N2O14P3	-4	C00460	Cytosol
dcdp[c]	dCDP	C9H15N3O10P2	C9H12N3O10P2	-3	C00705	Cytosol
dctp[c]	dCTP	C9H16N3O13P3	C9H12N3O13P3	-4	C00458	Cytosol
dadp[c]	dADP	C10H15N5O9P2	C10H12N5O9P2	-3	C00206	Cytosol
datp[c]	dATP	C10H16N5O12P3	C10H12N5O12P3	-4	C00131	Cytosol
gdptp[c]	Guanosine 3'-diphosphate 5'-triphosphate	C10H18N5O20P5	C10H11N5O20P5	-7	C04494	Cytosol
ppgpp[c]	Guanosine 3',5'-bis(diphosphate)	C10H17N5O17P4	C10H11N5O17P4	-6	C01228	Cytosol
camp[c]	cAMP	C10H12N5O6P	C10H11N5O6P	-1	C00575	Cytosol
cgmp[c]	cGMP	C10H12N5O7P	C10H11N5O7P	-1	C00942	Cytosol
gdptp[c]	Guanosine 3'-diphosphate 5'-triphosphate	C10H18N5O20P5	C10H11N5O20P5	-7	C04494	Cytosol
dgmp[c]	dGMP	C10H14N5O7P	C10H12N5O7P	-2	C00362	Cytosol
gsn[c]	Guanosine	C10H13N5O5	C10H13N5O5	0	C00387	Cytosol
dgsn[c]	Deoxyguanosine	C10H13N5O4	C10H13N5O4	0	C00330	Cytosol
xmp[c]	Xanthosine 5'-phosphate	C10H13N4O9P	C10H11N4O9P	-2	C00655	Cytosol
xtsn[c]	Xanthosine	C10H12N4O6	C10H12N4O6	0	C01762	Cytosol
ins[c]	Inosine	C10H12N4O5	C10H12N4O5	0	C00294	Cytosol
adn[c]	Adenosine	C10H13N5O4	C10H13N5O4	0	C00212	Cytosol
damp[c]	dAMP	C10H14N5O6P	C10H12N5O6P	-2	C00360	Cytosol
dad-2[c]	Deoxyadenosine	C10H13N5O3	C10H13N5O3	0	C00559	Cytosol
ump[c]	UMP	C9H13N2O9P	C9H11N2O9P	-2	C00105	Cytosol
uri[c]	Uridine	C9H12N2O6	C9H12N2O6	0	C00299	Cytosol
dump[c]	dUMP	C9H13N2O8P	C9H11N2O8P	-2	C00365	Cytosol
duri[c]	Deoxyuridine	C9H12N2O5	C9H12N2O5	0	C00526	Cytosol
cmp[c]	CMP	C9H14N3O8P	C9H12N3O8P	-2	C00055	Cytosol
cytd[c]	Cytidine	C9H13N3O5	C9H13N3O5	0	C00475	Cytosol
dcmp[c]	dCMP	C9H14N3O7P	C9H12N3O7P	-2	C00239	Cytosol
dcyt[c]	Deoxycytidine	C9H13N3O4	C9H13N3O4	0	C00881	Cytosol
dtmp[c]	dTMP	C10H15N2O8P	C10H13N2O8P	-2	C00364	Cytosol
thymd[c]	Thymidine	C10H14N2O5	C10H14N2O5	0	C00214	Cytosol
hxan[c]	Hypoxanthine	C5H4N4O	C5H4N4O	0	C00262	Cytosol
xan[c]	Xanthine	C5H4N4O2	C5H4N4O2	0	C00385	Cytosol
urate[c]	Urate	C5H4N4O3	C5H4N4O3	0	C00366	Cytosol
dimp[c]	dIMP	C10H13N4O7P	C10H11N4O7P	-2	C06196	Cytosol
xtp[c]	XTP	C10H15N4O15P3	C10H11N4O15P3	-4	C00700	Cytosol
din[c]	Deoxyinosine	C10H12N4O4	C10H12N4O4	0	C05512	Cytosol
asp-L[c]	L-Aspartate	C4H7NO4	C4H6NO4	-1	C00049	Cytosol
ap4a[c]	P1,P4-Bis(5'-adenosyl) tetraphosphate	C20H28N10O19P4	C20H24N10O19P4	-4	C01260	Cytosol
so4[c]	Sulfate	H2O4S	O4S	-2	C00059	Cytosol
urea[c]	Urea	CH4N2O	CH4N2O	0	C00086	Cytosol
cbp[c]	Carbamoyl phosphate	CH4NO5P	CH2NO5P	-2	C00169	Cytosol
cbasp[c]	N-Carbamoyl-L-aspartate	C5H8N2O5	C5H6N2O5	-2	C00438	Cytosol
dhor-S[c]	(S)-Dihydroorotate	C5H6N2O4	C5H5N2O4	-1	C00337	Cytosol
orot[c]	Orotate	C5H4N2O4	C5H3N2O4	-1	C00295	Cytosol
orot5p[c]	Orotidine 5'-phosphate	C10H13N2O11P	C10H10N2O11P	-3	C01103	Cytosol
ura[c]	Uracil	C4H4N2O2	C4H4N2O2	0	C00106	Cytosol
csn[c]	Cytosine	C4H5N3O	C4H5N3O	0	C00380	Cytosol
5mcsn[c]	5-Methylcytosine	C5H7N3O	C5H7N3O	0	C02376	Cytosol
thym[c]	Thymine	C5H6N2O2	C5H6N2O2	0	C00178	Cytosol
acasp[c]	N-Acetyl-L-aspartate	C6H9NO5	C6H7NO5	-2	C01042	Cytosol
forasp[c]	N-Formyl-L-aspartate	C5H7NO5	C5H5NO5	-2	C01044	Cytosol
asn-L[c]	L-Asparagine	C4H8N2O3	C4H8N2O3	0	C00152	Cytosol
citr-L[c]	L-Citrulline	C6H13N3O3	C6H13N3O3	0	C00327	Cytosol
argsuc[c]	N(omega)-(L-Arginino)succinate	C10H18N4O6	C10H17N4O6	-1	C03406	Cytosol
arg-L[c]	L-Arginine	C6H14N4O2	C6H15N4O2	1	C00062	Cytosol
asp-D[c]	D-Aspartate	C4H7NO4	C4H6NO4	-1	C00402	Cytosol
1pyr5c[c]	1-Pyrroline-5-carboxylate	C5H7NO2	C5H6NO2	-1	C03912	Cytosol
sucsal[c]	Succinic semialdehyde	C4H6O3	C4H5O3	-1	C00232	Cytosol
4abut[c]	4-Aminobutanoate	C4H9NO2	C4H9NO2	0	C00334	Cytosol
hcys-L[c]	L-Homocysteine	C4H9NO2S	C4H9NO2S	0	C00155	Cytosol
cyst-L[c]	L-Cystathionine	C7H14N2O4S	C7H14N2O4S	0	C02291	Cytosol
2obut[c]	2-Oxobutanoate	C4H6O3	C4H5O3	-1	C00109	Cytosol
cys-L[c]	L-Cysteine	C3H7NO2S	C3H7NO2S	0	C00097	Cytosol
thr-L[c]	L-Threonine	C4H9NO3	C4H9NO3	0	C00188	Cytosol
athr-L[c]	L-Allo-threonine	C4H9NO3	C4H9NO3	0	C05519	Cytosol
phom[c]	O-Phospho-L-homoserine	C4H10NO6P	C4H8NO6P	-2	C01102	Cytosol
hom-L[c]	L-Homoserine	C4H9NO3	C4H9NO3	0	C00263	Cytosol
aspsa[c]	L-Aspartate 4-semialdehyde	C4H7NO3	C4H7NO3	0	C00441	Cytosol
4pasp[c]	4-Phospho-L-aspartate	C4H8NO7P	C4H6NO7P	-2	C03082	Cytosol
24dab[c]	L-2,4-Diaminobutanoate	C4H10N2O2	C4H10N2O2	0	C03283	Cytosol
13dampp[c]	1,3-Diaminopropane	C3H10N2	C3H10N2	2	C00986	Cytosol
aact[c]	Aminoacetone	C3H7NO	C3H8NO	1	C01888	Cytosol
betald[c]	Betaine aldehyde	C5H11NO	C5H12NO	1	C00576	Cytosol
cysi-L[c]	L-Cystine	C6H12N2O4S2	C6H12N2O4S2	0	C00491	Cytosol
thcyc[c]	Thiocysteine	C3H7NO2S2	C3H7NO2S2	0	C01962	Cytosol
achms[c]	achms	C6H11NO4	C6H11NO4	0	C01077	Cytosol
5mthf[c]	5-Methyltetrahydrofolate	C20H25N7O6	C20H24N7O6	-1	C00440	Cytosol
met-L[c]	L-Methionine	C5H11NO2S	C5H11NO2S	0	C00073	Cytosol
ahcys[c]	S-Adenosyl-L-homocysteine	C14H20N6O5S	C14H20N6O5S	0	C00021	Cytosol
amet[c]	S-Adenosyl-L-methionine	C15H23N6O5S	C15H23N6O5S	1	C00019	Cytosol
dna5mtc[c]	DNA 5-methylcytosine	C11H19O8PR2	C11H19O8PR2	0	C02967	Cytosol
5mdru1p[c]	5-Methylthio-5-deoxy-D-ribulose 1-phosphate	C6H13O7PS	C6H11O7PS	-2	C04582	Cytosol
5mdr1p[c]	5-Methylthio-5-deoxy-D-ribose 1-phosphate	C6H13O7PS	C6H11O7PS	-2	C04188	Cytosol
5mta[c]	5-Methylthioadenosine	C11H15N5O3S	C11H15N5O3S	0	C00170	Cytosol
citm[c]	Citramalate	C5H8O5	C5H6O5	-2	C02612	Cytosol
citac[c]	Citraconate	C5H6O4	C5H4O4	-2	C02226	Cytosol
r3mmal[c]	D-erythro-3-Methylamlate	C5H8O5	C5H6O5	-2	C06032	Cytosol
2ahbut[c]	(S)-2-Aceto-2-hydroxybutanoate	C6H10O4	C6H9O4	-1	C06006	Cytosol
23dhmb[c]	(R)-2,3-Dihydroxy-3-methylbutanoate	C5H10O4	C5H9O4	-1	C04272	Cytosol
23dhmp[c]	(R)-2,3-Dihydroxy-3-methylpentanoate	C6H12O4	C6H11O4	-1	C06007	Cytosol
3mob[c]	3-Methyl-2-oxobutanoate	C5H8O3	C5H7O3	-1	C00141	Cytosol
3mop[c]	(S)-3-Methyl-2-oxopentanoate	C6H10O3	C6H9O3	-1	C00671	Cytosol
val-L[c]	L-Valine	C5H11NO2	C5H11NO2	0	C00183	Cytosol
3c3hmp[c]	3-Carboxy-3-hydroxy-4-methylpentanoate	C7H12O5	C7H10O5	-2	C02504	Cytosol
3c2hmp[c]	3-Carboxy-2-hydroxy-4-methylpentanoate	C7H12O5	C7H10O5	-2	C04411	Cytosol
2ippm[c]	2-Isopropylmaleate	C7H10O4	C7H8O4	-2	C02631	Cytosol
3c4mop[c]	3-Carboxy-4-methyl-2-oxopentanoate	C7H10O5	C7H8O5	-2	C04236	Cytosol
4mop[c]	4-Methyl-2-oxopentanoate	C6H10O3	C6H9O3	-1	C00233	Cytosol
23dhdp[c]	2,3-Dihydrodipicolinate	C7H7NO4	C7H5NO4	-2	C03340	Cytosol
thdp[c]	2,3,4,5-Tetrahydrodipicolinate	C7H9NO4	C7H7NO4	-2	C03972	Cytosol
26dap-LL[c]	LL-2,6-Diaminoheptanedioate	C7H14N2O4	C7H14N2O4	0	C00666	Cytosol
26dap-M[c]	meso-2,6-Diaminoheptanedioate	C7H14N2O4	C7H14N2O4	0	C00680	Cytosol
lys-L[c]	L-Lysine	C6H14N2O2	C6H15N2O2	1	C00047	Cytosol
hylys[c]	N6-Hydroxylysine	C6H14N2O3	C6H14N2O3	0	C01028	Cytosol
orn[c]	Ornithine	C5H12N2O2	C5H13N2O2	1	C01602	Cytosol
acorn[c]	N2-Acetyl-L-ornithine	C7H14N2O3	C7H14N2O3	0	C00437	Cytosol
acglu[c]	N-Acetyl-L-glutamate	C7H11NO5	C7H9NO5	-2	C00624	Cytosol
acg5p[c]	N-Acetyl-L-glutamyl 5-phosphate	C7H12NO8P	C7H9NO8P	-3	C04133	Cytosol
acg5sa[c]	N-Acetyl-L-glutamate 5-semialdehyde	C7H11NO4	C7H10NO4	-1	C01250	Cytosol
crtn[c]	Creatinine	C4H7N3O	C4H7N3O	0	C00791	Cytosol
cerat[c]	Creatine	C4H9N3O2	C4H9N3O2	0	C00300	Cytosol
nmh[c]	N-Methylhydantoin	C4H6N2O2	C4H6N2O2	0	C02565	Cytosol
csarcs	N-Carbamoylsarcosine	C4H8N2O3	C4H8N2O3	0	C01043	Cytosol
glu5p[c]	L-Glutamate 5-phosphate	C5H10NO7P	C5H8NO7P	-2	C03287	Cytosol
glu5sa[c]	L-Glutamate 5-semialdehyde	C5H9NO3	C5H9NO3	0	C01165	Cytosol
1p3h5c[c]	L-1-Pyrroline-3-hydroxy-5-carboxylate	C5H7NO3	C5H6NO3	-1	C04281	Cytosol
e4hglu[c]	L-erythro-4-Hydroxyglutamate	C5H9NO5	C5H8NO5	-1	C05947	Cytosol
pro-L[c]	L-Proline	C5H9NO2	C5H9NO2	0	C00148	Cytosol
4hpro-LT[c]	trans-4-Hydroxy-L-proline	C5H9NO3	C5H9NO3	0	C01157	Cytosol
fad[c]	Flavin adenine dinucleotide oxidized	C27H33N9O15P2	C27H31N9O15P2	-2	C00016	Cytosol
fadh2[c]	Flavin adenine dinucleotide reduced	C27H35N9O15P2	C27H33N9O15P2	-2	C01352	Cytosol
4hglusa[c]	L-4-Hydroxyglutamate semialdehyde	C5H9NO4	C5H9NO4	0	C05938	Cytosol
4h2oglt[c]	4-Hydroxy-2-oxoglutarate	C5H6O6	C5H4O6	-2	C05946	Cytosol
agm[c]	Agmatine	C5H14N4	C5H16N4	2	C00179	Cytosol
ptrc[c]	Putrescine	C4H12N2	C4H14N2	2	C00134	Cytosol
4gudbd[c]	4-Guanidinobutanamide	C5H12N4O	C5H13N4O	1	C03078	Cytosol
4gudbutn[c]	4-Guanidinobutanoate	C5H11N3O2	C5H11N3O2	0	C01035	Cytosol
n4abutn[c]	N4-Acetylaminobutanal	C6H11NO2	C6H11NO2	0	C05936	Cytosol
4aabutn[c]	4-Acetamidobutanoate	C6H101O3	C6H10NO3	-1	C02946	Cytosol
4abutn[c]	4-Aminobutanal	C4H9NO	C4H10NO	1	C00555	Cytosol
4abut[c]	4-Aminobutanoate	C4H9NO2	C4H9NO2	0	C00334	Cytosol
prbatp[c]	1-(5-Phosphoribosyl)-ATP	C15H25N5O20P4	C15H19N5O20P4	-6	C02739	Cytosol
prbamp[c]	1-(5-Phosphoribosyl)-AMP	C15H23N5O14P2	C15H19N5O14P2	-4	C02741	Cytosol
prfp[c]	1-(5-Phosphoribosyl)-5-[(5-phosphoribosylamino)methylideneamino]imidazole-4-carboxamide	C15H25N5O15P2	C15H21N5O15P2	-4	C04896	Cytosol
prlp[c]	5-[(5-phospho-1-deoxyribulos-1-ylamino)methylideneamino]-1-(5-phosphoribosyl)imidazole-4-carboxamide	C15H25N5O15P2	C15H21N5O15P2	-4	C04916	Cytosol
eig3p[c]	D-erythro-1-(Imidazol-4-yl)glycerol 3-phosphate	C6H11N2O6P	C6H9N2O6P	-2	C04666	Cytosol
imacp[c]	3-(Imidazol-4-yl)-2-oxopropyl phosphate	C6H9N2O5P	C6H7N2O5P	-2	C01267	Cytosol
hisp[c]	L-Histidinol phosphate	C6H12N3O4P	C6H11N3O4P	-1	C01100	Cytosol
histd[c]	L-Histidinol	C6H11N3O	C6H12N3O	1	C00860	Cytosol
his-L[c]	L-Histidine	C6H9N3O2	C6H9N3O2	0	C00135	Cytosol
im4act[c]	Imidazole-4-acetaldehyde	C5H6N2O	C5H6N2O	0	C05130	Cytosol
im4ac[c]	Imidazole-4-acetate	C5H6N2O2	C5H5N2O2	-1	C02835	Cytosol
tyr-L[c]	L-Tyrosine	C9H11NO3	C9H11NO3	0	C00082	Cytosol
34hpp[c]	3-(4-Hydroxyphenyl)pyruvate	C9H8O4	C9H7O4	-1	C01179	Cytosol
hgentis[c]	Homogentisate	C8H8O4	C8H7O4	-1	C00544	Cytosol
34dhmald[c]	3,4-Dihydroxymandelaldehyde	C8H8O4	C8H8O4	0	C05577	Cytosol
34dhoxpeg[c]	3,4-Dihydroxyphenylethyleneglycol	C8H10O4	C8H10O4	0	C05576	Cytosol
phe-L[c]	L-Phenylalanine	C9H11NO2	C9H11NO2	0	C00079	Cytosol
phpyr[c]	Phenylpyruvate	C9H8O3	C9H7O3	-1	C00166	Cytosol
2hyoxplac[c]	2-Hydroxyphenylacetate	C8H8O3	C8H7O3	-1	C05852	Cytosol
pad[c]	2-Phenylacetamide	C8H9NO	C8H9NO	0	C02505	Cytosol
pac[c]	Phenylacetic acid	C8H8O2	C8H7O2	-1	C07086	Cytosol
phaccoa[c]	Phenylacetyl-CoA	C29H42N7O17P3S	C29H38N7O17P3S	-4	C00582	Cytosol
cinnm[c]	trans-Cinnamate	C9H8O2	C9H7O2	-1	C00423	Cytosol
pppn[c]	Phenylpropanoate	C9H10O2	C9H9O2	-1	C05629	Cytosol
cechddd[c]	cis-3-(3-carboxyethyl)-3,5-cyclohexadiene-1,2-diol	C9H12O4	C9H11O4	-1	C11588	Cytosol
caffcoa[c]	Caffeoyl-Coa	C30H42N7O19P3S	C30H38N7O19P3S	-4	C00323	Cytosol
ferulcoa[c]	Feruloyl-Coa	C31H44N7O19P3S	C31H40N7O19P3S	-4	C00406	Cytosol
peamn[c]	Phenethylamine	C8H11N	C8H12N	1	C05332	Cytosol
pacald[c]	Phenylacetaldehyde	C8H8O	C8H8O	0	C00601	Cytosol
tym[c]	Tyramine	C8H11NO	C8H12NO	1	C00483	Cytosol
4hoxpacd[c]	4-Hydroxyphenylacetaldehyde	C8H8O2	C8H8O2	0	C03765	Cytosol
4hphac[c]	4-Hydroxyphenylacetate	C8H8O3	C8H7O3	-1	C00642	Cytosol
dopa[c]	Dopamine	C8H11NO2	C8H12NO2	1	C03758	Cytosol
34dhpac[c]	3,4-Dihydroxyphenylacetaldehyde	C8H8O3	C8H8O3	0	C04043	Cytosol
34dhpha[c]	3,4-Dihydroxyphenylacetate	C8H8O4	C8H7O4	-1	C01161	Cytosol
3mox4hpac[c]	3-Methoxy-4-Hydroxyphenylacetaldehyde	C9H10O3	C9H10O3	0	C05581	Cytosol
homoval[c]	Homovanillate	C9H10O4	C9H9O4	-1	C05582	Cytosol
34dhoxmand[c]	3,4-Dihydroxymandelate	C8H8O5	C8H7O5	-1	C05580	Cytosol
3m4hpga[c]	3-Methoxy-4-Hydroxyphenylglycolaldehyde	C9H10O4	C9H10O4	0	C05583	Cytosol
3mox4hoxm[c]	3-Methoxy-4-Hydroxymandelate	C9H10O5	C9H9O5	-1	C05584	Cytosol
5hoxindact[c]	5-Hydroxyindoleacetaldehyde	C10H9NO2	C10H9NO2	0	C05634	Cytosol
5hoxindoa[c]	5-Hydroxyindoleacetaldehyde	C10H9NO3	C10H8NO3	-1	C05635	Cytosol
id3acald[c]	Indole-3-acetaldehyde	C10H9NO	C10H9NO	0	C00637	Cytosol
ind3ac[c]	Indole-3-acetate	C10H9NO2	C10H8NO2	-1	C00954	Cytosol
melatn[c]	Melatonin	C13H16N2O2	C13H16N2O2	0	C01598	Cytosol
6hoxmelatn[c]	6-Hydroxymelatonin	C13H16N2O3	C13H16N2O3	0	C05643	Cytosol
indpyr[c]	Indolepyruvate	C11H9NO3	C11H8NO3	-1	C00331	Cytosol
iad[c]	Indole-3-acetamide	C10H10N2O	C10H10N2O	0	C02693	Cytosol
2dda7p[c]	2-Dehydro-3-deoxy-D-arabino-heptonate 7-phosphate	C7H13O10P	C7H10O10P	-3	C04691	Cytosol
3dhq[c]	3-Dehydroquinate	C7H10O6	C7H9O6	-1	C00944	Cytosol
3dhsk[c]	3-Dehydroshikimate	C7H8O5	C7H7O5	-1	C02637	Cytosol
skm[c]	Shikimate	C7H10O5	C7H9O5	-1	C00493	Cytosol
skm5p[c]	Shikimate 5-phosphate	C7H11O8P	C7H8O8P	-3	C03175	Cytosol
3psme[c]	5-O-(1-Carboxyvinyl)-3-phosphoshikimate	C10H13O10P	C10H9O10P	-4	C01269	Cytosol
chor[c]	chorismate	C10H10O6	C10H8O6	-2	C00251	Cytosol
pphn[c]	Prephenate	C10H10O6	C10H8O6	-2	C00254	Cytosol
anth[c]	Anthranilate	C7H7NO2	C7H6NO2	-1	C00108	Cytosol
pran[c]	N-(5-Phospho-D-ribosyl)anthranilate	C12H16NO9P	C12H13NO9P	-3	C04302	Cytosol
2cpr5p[c]	1-(2-Carboxyphenylamino)-1-deoxy-D-ribulose 5-phosphate	C12H16NO9P	C12H13NO9P	-3	C01302	Cytosol
3ig3p[c]	C'-(3-Indolyl)-glycerol 3-phosphate	C11H14NO6P	C11H12NO6P	-2	C03506	Cytosol
trp-L[c]	L-Tryptophan	C11H12N2O2	C11H12N2O2	0	C00078	Cytosol
indole[c]	Indole	C8H7N	C8H7N	0	C00463	Cytosol
ala-B[c]	beta-Alanine	C3H7NO2	C3H7NO2	0	C00099	Cytosol
bamppald[c]	beta-Aminopropion aldehyde	C3H7NO	C3H8NO	1	C05665	Cytosol
pant-R[c]	(R)-Pantoate	C6H12O4	C6H11O4	-1	C00522	Cytosol
pnto-R[c]	(R)-Pantothenate	C9H17NO5	C9H16NO5	-1	C00864	Cytosol
glu-D[c]	D-Glutamate	C5H9NO4	C5H8NO4	-1	C00217	Cytosol
ala-D[c]	D-Alanine	C3H7NO2	C3H7NO2	0	C00133	Cytosol
alaala[c]	D-Alanyl-D-alanine	C6H12N2O3	C6H12N2O3	0	C00993	Cytosol
5oxpro[c]	5-Oxoproline	C5H7NO3	C5H6NO3	-1	C01879	Cytosol
cgly[c]	Cys-Gly	C5H10N2O3S	C5H10N2O3S	0	C01419	Cytosol
glucys[c]	gamma-L-Glutamyl-L-cysteine	C8H14N2O5S	C8H13N2O5S	-1	C00669	Cytosol
gthox[c]	Oxidized glutathione	C20H32N6O12S2	C20H30N6O12S2	-2	C00127	Cytosol
ametam[c]	S-Adenosylmethioninamine	C14H22N6O3S	C14H24N6O3S	2	C01137	Cytosol
spmd[c]	Spermidine	C7H19N3	C7H22N3	3	C00315	Cytosol
u3aga[c]	UDP-3-O-(3-hydroxytetradecanoyl)-N-acetylglucosamine	C31H53N3O19P2	C31H51N3O19P2	-2	C04738	Cytosol
u3hga[c]	UDP-3-O-(3-hydroxytetradecanoyl)-D-glucosamine	C29H51N3O18P2	C29H50N3O18P2	-1	C06022	Cytosol
u23ga[c]	UDP-2,3-bis(3-hydroxytetradecanoyl)glucosamine	C43H77N3O20P2	C43H75N3O20P2	-2	C04652	Cytosol
lipidAds[c]	Lipid A Disaccharide	C68H129N2O20P	C68H127N2O20P	-2	C04932	Cytosol
lipidX[c]	2,3-Bis(3-hydroxytetradecanoyl)-beta-D-glucosaminyl 1-phosphate	C34H66NO12P	C34H64NO12P	-2	C04824	Cytosol
uama[c]	UDP-N-acetylmuramoyl-L-alanine	C23H36N4O20P2	C23H33N4O20P2	-3	C01212	Cytosol
uamag[c]	UDP-N-acetylmuramoyl-L-alanyl-D-glutamate	C28H43N5O23P2	C28H39N5O23P2	-4	C00692	Cytosol
ugmd[c]	UDP-N-acetylmuramoyl-L-alanyl-D-gamma-glutamyl-meso-2,6-diaminopimelate	C35H55N7O26P2	C35H51N7O26P2	-4	C04877	Cytosol
ugmda[c]	UDP-N-acetylmuramoyl-L-alanyl-D-glutamyl-meso-2,6-diaminopimeloyl-D-alanyl-D-alanine	C41H65N9O28P2	C41H61N9O28P2	-4	C04882	Cytosol
udcpp[c]	Undecaprenyl phosphate	C55H91O4P	C55H89O4P	-2	C00348	Cytosol
uagmda[c]	Undecaprenyl-diphospho-N-acetylmuramoyl-L-alanyl-D-glutamyl-meso-2,6-diaminopimeloyl-D-alanyl-D-alanine	C87H143N7O23P2	C87H139N7O23P2	-4	C05897	Cytosol
uaagmda[c]	Undecaprenyl-diphospho-N-acetylmuramoyl-(N-acetylglucosamine)-L-ala-D-glu-meso-2,6-diaminopimeloyl-D-ala-D-ala	C95H156N8O28P2	C95H152N8O28P2	-4	C05898	Cytosol
udcpdp[c]	Undecaprenyl diphosphate	C55H92O7P2	C55H89O7P2	-3	C04574	Cytosol
murein5p5p[p]	two linked disacharide pentapeptide murein units (uncrosslinked, middle of chain)	C80H128N16O42	C80H124N16O42	-4		Periplasm
4ampm[c]	4-Amino-2-methyl-5-phosphomethylpyrimidine	C6H10N3O4P	C6H8N3O4P	-2	C04556	Cytosol
2mahmp[c]	2-Methyl-4-amino-5-hydroxymethylpyrimidine diphosphate	C6H11N3O7P2	C6H8N3O7P2	-3	C04752	Cytosol
4ahmmp[c]	4-Amino-5-hydroxymethyl-2-methylpyrimidine	C6H9N3O	C6H9N3O	0	C01279	Cytosol
iscs[c]	IscS sulfur acceptor protein	HSR	HSR	0		Cytosol
iscssh[c]	IscS with bound sulfur	HS2R	HS2R	0		Cytosol
dxyl5p[c]	1-deoxy-D-xylulose 5-phosphate	C5H11O7P	C5H9O7P	-2	C11437	Cytosol
dhgly[c]	dehydroglycine	C2H3NO2	C2H2NO2	-1	C15809	Cytosol
4crsol[c]	p-Cresol	C7H8O	C7H8O	0	C01468	Cytosol
4hba[c]	4-Hydroxy-benzyl alcohol	C7H8O2	C7H8O2	0		Cytosol
4mpetz[c]	4-Methyl-5-(2-phosphoethyl)-thiazole	C6H10NO4PS	C6H8NO4PS	-2		Cytosol
thmmp[c]	Thiamin monophosphate	C12H17N4O4PS	C12H16N4O4PS	-1	C01081	Cytosol
thmpp[c]	Thiamine diphosphate	C12H19N4O7P2S	C12H16N4O7P2S	-2	C00068	Cytosol
thm[c]	Thiamin	C12H17N4OS	C12H17N4OS	1	C00378	Cytosol
4mhetz[c]	4-Methyl-5-(2-hydroxyethyl)-thiazole	C6H9NOS	C6H9NOS	0	C04294	Cytosol
25drapp[c]	2,5-Diamino-6-(ribosylamino)-4-(3H)-pyrimidinone 5'-phosphate	C9H16N5O8P	C9H14N5O8P	-2	C01304	Cytosol
5apru[c]	5-Amino-6-(5'-phosphoribosylamino)uracil	C9H15N4O9P	C9H13N4O9P	-2	C01268	Cytosol
5aprbu[c]	5-Amino-6-(5'-phosphoribitylamino)uracil	C9H17N4O9P	C9H15N4O9P	-2	C04454	Cytosol
db4p[c]	3,4-dihydroxy-2-butanone 4-phosphate	C4H9O6P	C4H7O6P	-2	C15556	Cytosol
4r5au[c]	4-(1-D-Ribitylamino)-5-aminouracil	C9H16N4O6	C9H16N4O6	0	C04732	Cytosol
dmlz[c]	6,7-Dimethyl-8-(1-D-ribityl)lumazine	C13H18N4O6	C13H18N4O6	0	C04332	Cytosol
ribflv[c]	Riboflavin	C17H20N4O6	C17H20N4O6	0	C00255	Cytosol
pyam5p[c]	Pyridoxamine 5'-phosphate	C8H13N2O5P	C8H12N2O5P	-1	C00647	Cytosol
pydx5p[c]	Pyridoxal 5'-phosphate	C8H10NO6P	C8H8NO6P	-2	C00018	Cytosol
pydx[c]	Pyridoxal	C8H9NO3	C8H9NO3	0	C00250	Cytosol
pydxn[c]	Pyridoxine	C8H11NO3	C8H11NO3	0	C00314	Cytosol
pydam[c]	Pyridoxamine	C8H12N2O2	C8H13N2O2	1	C00534	Cytosol
pdx5p[c]	Pyridoxine 5'-phosphate	C8H12NO6P	C8H10NO6P	-2	C00627	Cytosol
phthr[c]	O-Phospho-4-hydroxy-L-threonine	C4H10NO7P	C4H8NO7P	-2	C06055	Cytosol
ohpb[c]	2-Oxo-3-hydroxy-4-phosphobutanoate	C4H7O8P	C4H4O8P	-3	C06054	Cytosol
ncam[c]	Nicotinamide	C6H6N2O	C6H6N2O	0	C00153	Cytosol
rnam[c]	N-Ribosylnicotinamide	C11H15N2O5	C11H16N2O5	1	C03150	Cytosol
nmn[c]	NMN	C11H15N2O8P	C11H14N2O8P	-1	C00455	Cytosol
nicrnt[c]	Nicotinate D-ribonucleotide	C11H15NO9P	C11H12NO9P	-2	C01185	Cytosol
dnad[c]	Deamino-NAD+	C21H27N6O15P2	C21H24N6O15P2	-2	C00857	Cytosol
quln[c]	Quinolinate	C7H5NO4	C7H3NO4	-2	C03722	Cytosol
iasp[c]	Iminoaspartate	C4H5NO4	C4H3NO4	-2	C05840	Cytosol
nicrns[c]	Nicotinate D-ribonucleoside	C11H14NO6	C11H14NO6	0	C05841	Cytosol
nac[c]	Nicotinate	C6H5NO2	C6H4NO2	-1	C00253	Cytosol
2dhp[c]	2-Dehydropantoate	C6H10O4	C6H9O4	-1	C00966	Cytosol
ile-L[c]	L-Isoleucine	C6H13NO2	C6H13NO2	0	C00407	Cytosol
leu-L[c]	L-Leucine	C6H13NO2	C6H13NO2	0	C00123	Cytosol
4ppan[c]	D-4'-Phosphopantothenate	C9H18NO8P	C9H15NO8P	-3	C03492	Cytosol
4ppcys[c]	N-((R)-4-Phosphopantothenoyl)-L-cysteine	C12H23N2O9PS	C12H20N2O9PS	-3	C04352	Cytosol
pan4p[c]	Pantetheine 4'-phosphate	C11H23N2O7PS	C11H21N2O7PS	-2	C01134	Cytosol
dpcoa[c]	Dephospho-CoA	C21H35N7O13P2S	C21H33N7O13P2S	-2	C00882	Cytosol
pmcoa[c]	Pimeloyl-CoA	C28H46N7O19P3S	C28H41N7O19P3S	-5	C01063	Cytosol
8aonn[c]	8-Amino-7-oxononanoate	C9H17NO3	C9H17NO3	0	C01092	Cytosol
dann[c]	7,8-Diaminononanoate	C9H20N2O2	C9H21N2O2	1	C01037	Cytosol
dtbt[c]	Dethiobiotin	C10H18N2O3	C10H17N2O3	-1	C01909	Cytosol
s[c]	Sulfur	S	S	0	C00087	Cytosol
btn[c]	Biotin	C10H16N2O3S	C10H15N2O3S	-1	C00120	Cytosol
dad-5[c]	5'-Deoxyadenosine	C10H13N5O3	C10H13N5O3	0	C05198	Cytosol
5drib[c]	5'-deoxyribose	C5H10O4	C5H10O4	0		Cytosol
btamp[c]	Biotinyl 5'-AMP	C20H28N7O9PS	C20H27N7O9PS	-1	C05921	Cytosol
ahdt[c]	2-Amino-4-hydroxy-6-(erythro-1,2,3-trihydroxypropyl)dihydropteridine triphosphate	C9H16N5O13P3	C9H12N5O13P3	-4	C04895	Cytosol
cpmp[c]	cyclic pyranopterin monophosphate	C10H14N5O8P	C10H13N5O8P	-1	C18239	Cytosol
moadcoo[c]	MoaD Protein with carboxylate	C1O2H1X	C1O2X	-1		Cytosol
moadcosh[c]	MoaD Protein with thiocarboxylate	C1H1O1S1X	C1H1O1S1X	0		Cytosol
mpt[c]	molybdopterin	C10H12N5O6PS2Cu	C10H10N5O6PS2Cu	-2	C05924	Cytosol
cu2[c]	Cu2+	Cu	Cu	2	C00070	Cytosol
6pthp[c]	6-Pyruvoyl-5,6,7,8-tetrahydropterin	C9H11N5O3	C9H11N5O3	0	C03684	Cytosol
dhnpt[c]	Dihydroneopterin	C9H13N5O4	C9H13N5O4	0	C04874	Cytosol
6hmhpt[c]	6-hydroxymethyl dihydropterin	C7H9N5O2	C7H9N5O2	0	C01300	Cytosol
gcald[c]	Glycolaldehyde	C2H4O2	C2H4O2	0	C00266	Cytosol
6hmhptpp[c]	6-hydroxymethyl-dihydropterin pyrophosphate	C7H11N5O8P2	C7H8N5O8P2	-3	C04807	Cytosol
4abz[c]	4-Aminobenzoate	C7H7NO2	C7H6NO2	-1	C00568	Cytosol
dhpt[c]	Dihydropteroate	C14H14N6O3	C14H13N6O3	-1	C00921	Cytosol
dhf[c]	7,8-Dihydrofolate	C19H21N7O6	C19H19N7O6	-2	C00415	Cytosol
thfglu[c]	Tetrahydrofolyl-[Glu](2)	C24H30N8O9	C24H27N8O9	-3		Cytosol
4adcho[c]	4-amino-4-deoxychorismate	C10H11NO5	C10H10NO5	-1	C11355	Cytosol
cph4[c]	6-carboxy-5,6,7,8-tetrahydropterin	C7H9N5O3	C7H8N5O3	-1	C20239	Cytosol
cdg[c]	7-deaza-7-carboxyguanine	C7H6N4O3	C7H5N4O3	-1	C20248	Cytosol
preq0[c]	7-cyano-7-carbaguanine	C7H5N5O	C7H5N5O	0	C15996	Cytosol
preq1[c]	7-aminomethyl-7-deazaguanine	C7H9N5O	C7H10N5O	1	C01449	Cytosol
5fthf[c]	5-Formyltetrahydrofolate	C20H23N7O7	C20H21N7O7	-2	C03479	Cytosol
methf[c]	5,10-Methenyltetrahydrofolate	C20H22N7O6	C20H20N7O6	-1	C00445	Cytosol
fmettrna[c]	N-Formylmethionyl-tRNA	C6H9NO2SR	C6H9NO2SR	0	C03294	Cytosol
trnaglu[c]	tRNA (Glu)	R	R	0	C01641	Cytosol
glutrna[c]	L-Glutamyl-tRNA(Glu)	C5H7NO3R	C5H7NO3R	0	C02987	Cytosol
glu1sa[c]	L-Glutamate 1-semialdehyde	C5H9NO3	C5H9NO3	0	C03741	Cytosol
5aop[c]	5-Amino-4-oxopentanoate	C5H9NO3	C5H9NO3	0	C00430	Cytosol
ppbng[c]	Porphobilinogen	C10H14N2O4	C10H13N2O4	-1	C00931	Cytosol
hmbil[c]	Hydroxymethylbilane	C40H46N4O17	C40H38N4O17	-8	C01024	Cytosol
uppg3[c]	Uroporphyrinogen III	C40H44N4O16	C40H36N4O16	-8	C01051	Cytosol
cpppg3[c]	Coproporphyrinogen III	C36H44N4O8	C36H40N4O8	-4	C03263	Cytosol
uppg1[c]	Uroporphyrinogen I	C40H44N4O16	C40H36N4O16	-8	C05766	Cytosol
cpppg1[c]	Coproporphyrinogen I	C36H44N4O8	C36H40N4O8	-4	C05768	Cytosol
pppg9[c]	Protoporphyrinogen IX	C34H40N4O4	C34H38N4O4	-2	C01079	Cytosol
ppp9[c]	Protoporphyrin	C34H34N4O4	C34H32N4O4	-2	C02191	Cytosol
fe2[c]	Fe2+	Fe	Fe	2	C00023	Cytosol
pheme[c]	Protoheme	C34H32FeN4O4	C34H30FeN4O4	-2	C00032	Cytosol
hemeO[c]	Heme O	C49H58FeN4O5	C49H56FeN4O5	-2	C15672	Cytosol
hemeA_#1[c]	Heme A	C49H60FeN4O6	C49H54FeN4O6	-6		Cytosol
dscl[c]	dihydrosirohydrochlorin	C42H48N4O16	C42H41N4O16	-7	C02463	Cytosol
pre3a[c]	Precorrin 3 A	C43H50N4O16	C43H43N4O16	-7	C05772	Cytosol
pre3b[c]	Precorrin 3B	C43H50N4O17	C43H44N4O17	-6	C06406	Cytosol
pre4[c]	Precorrin 4	C44H52N4O17	C44H44N4O17	-8	C06407	Cytosol
pre5[c]	Precorrin 5	C45H54N4O17	C45H46N4O17	-8	C06416	Cytosol
pre6a[c]	Precorrin 6A	C44H54N4O16	C44H47N4O16	-7	C06320	Cytosol
pre6b[c]	Precorrin 6B	C44H56N4O16	C44H49N4O16	-7	C06319	Cytosol
pre8[c]	Precorrin 8	C45H60N4O14	C45H53N4O14	-7	C06408	Cytosol
hgbyr[c]	Hydrogenobyrinate	C45H60N4O14	C45H54N4O14	-6	C06399	Cytosol
hgbam[c]	Hydrogenobyrinate a,c diamide	C45H62N6O12	C45H57N6O12	-5	C06503	Cytosol
cobalt2[c]	Co2+	Co	Co	2	C00175	Cytosol
co2dam[c]	Cob(II)yrinate a,c diamide	C45H60CoN6O12	C45H56CoN6O12	-4	C06504	Cytosol
codscl2[c]	Cobalt-precorrin-2	C42H46CoN4O16	C42H39CoN4O16	-7	C11538	Cytosol
codscl3[c]	Cobalt-precorrin-3	C43H48CoN4O16	C43H41CoN4O16	-7	C11539	Cytosol
codscl4[c]	Cobalt-precorrin-4	C44H50CoN4O16	C44H44CoN4O16	-6	C11540	Cytosol
codscl5a[c]	Cobalt-precorrin-5a	C45H52CoN4O16	C45H46CoN4O16	-6	C16242	Cytosol
codscl5b[c]	Cobalt-precorrin-5b	C43H50CoN4O16	C43H43CoN4O16	-7	C16243	Cytosol
codscl6a[c]	Cobalt-precorrin-6a	C44H53CoN4O16	C44H45CoN4O16	-7	C11542	Cytosol
codscl6b[c]	Cobalt-precorrin-6b	C44H55CoN4O16	C44H47CoN4O16	-8	C11543	Cytosol
codscl7[c]	Cobalt-precorrin-7	C44H57CoN4O16	C45H49CoN4O16	-7	C16244	Cytosol
codscl8x[c]	Cobalt-precorrin-8x	C45H59CoN4O16	C45H52CoN4O16	-6	C11545	Cytosol
cobn[c]	Cobyrinate	C45H59CoN4O14	C45H52CoN4O14	-6	C05773	Cytosol
co1dam[c]	Cob(I)yrinate a,c diamide	C45H61CoN6O12	C45H56CoN6O12	-5	C06505	Cytosol
adcobdam[c]	Adenosyl cobyrinate diamide	C55H73CoN11O15	C55H68CoN11O15	-4	C06506	Cytosol
adcobhex[c]	Adenosyl cobyrinate hexaamide	C55H77CoN15O11	C55H76CoN15O11	0	C06507	Cytosol
adocbi[c]	Adenosyl cobinamide	C58H83CoN16O11	C58H84CoN16O11	1	C06508	Cytosol
appl[c]	1-Aminopropan-2-ol	C3H9NO	C3H10NO	1	C05771	Cytosol
applp[c]	D-1-Aminopropan-2-ol O-phosphate	C3H10NO4P	C3H9NO4P	-1	C04122	Cytosol
adocbip[c]	Adenosyl cobinamide phosphate	C58H84CoN16O14P	C58H83CoN16O14P	-1	C06509	Cytosol
thrp[c]	L-Threonine O-3-phosphate	C4H10NO6P	C4H8NO6P	-2	C12147	Cytosol
agdpcbi[c]	Adenosine-GDP-cobinamide	C68H96CoN21O21P2	C68H95CoN21O21P2	-1	C06510	Cytosol
rdmbzi[c]	N1-(alpha-D-ribosyl)-5,6-dimethylbenzimidazole	C14H18N2O4	C14H18N2O4	0	C05775	Cytosol
adocbl[c]	Adenosylcobalamin	C72H100CoN18O17P	C72H100CoN18O17P	0	C00194	Cytosol
cbi[c]	Cobinamide	C48H72CoN11O8	C48H72CoN11O8	0	C05774	Cytosol
cbl1[c]	Cob(I)alamin	C62H89CoN13O14P	C62H88CoN13O14P	-1	C00853	Cytosol
mg2[c]	magnesium	Mg	Mg	2	C00305	Cytosol
mppp9[c]	Magnesium protoporphyrin	C34H32MgN4O4	C34H30MgN4O4	-2	C03516	Cytosol
mppp9om[c]	Magnesium protoporphyrin monomethyl ester	C35H34MgN4O4	C35H33MgN4O4	-1	C04536	Cytosol
hmppp9[c]	13(1)-Hydroxy-magnesium-protoporphyrin IX 13-monomethyl ester	C35H34MgN4O5	C35H33MgN4O5	-1	C11829	Cytosol
omppp9[c]	13(1)-Oxo-magnesium-protoporphyrin IX 13-monomethyl ester	C35H32MgN4O5	C35H31MgN4O5	-1	C11830	Cytosol
dvpchlld[c]	Divinylprotochlorophyllide	C35H30MgN4O5	C35H29MgN4O5	-1	C11831	Cytosol
dvchlld[c]	Divinyl chlorophyllide a	C35H32MgN4O5	C35H31MgN4O5	-1	C11832	Cytosol
chlld[c]	Chlorophyllide a	C35H34MgN4O5	C35H33MgN4O5	-1	C02139	Cytosol
phdp[c]	Phytyl diphosphate	C20H42O7P2	C20H39O7P2	-3	C05427	Cytosol
cholphya[c]	Chlorophyll a	C55H72MgN4O5	C55H72MgN4O5	0	C05306	Cytosol
biliverd[c]	Biliverdin	C33H34N4O6	C33H32N4O6	-2	C00500	Cytosol
pcb[c]	Phycocyanobilis	C33H38N4O6	C33H36N4O6	-2	C05786	Cytosol
bilirub[c]	Bilirubin	C33H36N4O6	C33H34N4O6	-2	C00486	Cytosol
spp[c]	Solanesyl diphosphate	C45H76O7P2	C45H74O7P2	-2	C04145	Cytosol
msbq[c]	2-Methyl-6-solanyl-1,4-benzoquinol	C52H80O2	C52H80O2	0	C17570	Cytosol
2m6phol[c]	2-Methyl-6-phytylquinol	C27H46O2	C27H46O2	0	C15882	Cytosol
23dmphol[c]	2,3-Dimethyl-5-phytylquinol	C28H48O2	C28H48O2	0	C15883	Cytosol
gtocophe[c]	gamma-Tocopherol	C28H48O2	C28H48O2	0	C02483	Cytosol
atocophe[c]	alpha-Tocopherol	C29H50O2	C29H50O2	0	C02477	Cytosol
dtocophe[c]	delta-Tocopherol	C27H46O2	C27H46O2	0	C14151	Cytosol
btocophe[c]	beta-Tocopherol	C28H48O2	C28H48O2	0	C14152	Cytosol
ichor[c]	Isochorismate	C10H10O6	C10H8O6	-2	C00885	Cytosol
2sephchc[c]	2-succinyl-5-enolpyruvyl-6-hydroxy-3-cyclohexene-1-carboxylate	C14H16O9	C14H13O9	-3	C16519	Cytosol
2shchc[c]	2-Succinyl-6-hydroxy-2,4-cyclohexadiene-1-carboxylate	C11H12O6	C11H10O6	-2	C05817	Cytosol
sucbz[c]	o-Succinylbenzoate	C11H10O5	C11H8O5	-2	C02730	Cytosol
sbzcoa[c]	O-Succinylbenzoyl-CoA	C32H44N7O20P3S	C32H39N7O20P3S	-5	C03160	Cytosol
14dhncoa[c]	1,4-dihydroxy-2-napthoyl-CoA	C32H38N7O19P3S	C32H38N7O19P3S	-4	C15547	Cytosol
dhna[c]	1,4-Dihydroxy-2-naphthoate	C11H8O4	C11H7O4	-1	C03657	Cytosol
dmtphllqne[c]	Demethylphylloquinone	C30H44O2	C30H44O2	0	C13309	Cytosol
phllqne[c]	Phylloquinone	C31H46O2	C31H46O2	0	C02059	Cytosol
4hbz[c]	4-Hydroxybenzoate	C7H6O3	C7H5O3	-1	C00156	Cytosol
octdp[c]	all-trans-Octaprenyl diphosphate	C40H68O7P2	C40H65O7P2	-3	C04146	Cytosol
3ophb[c]	3-Octaprenyl-4-hydroxybenzoate	C47H70O3	C47H69O3	-1	C05809	Cytosol
2oph[c]	2-Octaprenylphenol	C46H70O	C46H70O	0	C05810	Cytosol
2me4p[c]	2-C-methyl-D-erythritol 4-phosphate	C5H13O7P	C5H11O7P	-2	C11434	Cytosol
4c2me[c]	4-(cytidine 5'-diphospho)-2-C-methyl-D-erythritol	C14H25N3O14P2	C14H23N3O14P2	-2	C11435	Cytosol
2p4c2me[c]	2-phospho-4-(cytidine 5'-diphospho)-2-C-methyl-D-erythritol	C14H26N3O17P3	C14H22N3O17P3	-4	C11436	Cytosol
2mecdp[c]	2-C-methyl-D-erythritol 2,4-cyclodiphosphate	C5H12O9P2	C5H10O9P2	-2	C11453	Cytosol
h2mb4p[c]	1-hydroxy-2-methyl-2-(E)-butenyl 4-diphosphate	C5H12O8P2	C5H9O8P2	-3	C11811	Cytosol
dmpp[c]	Dimethylallyl diphosphate	C5H12O7P2	C5H9O7P2	-3	C00235	Cytosol
ipdp[c]	Isopentenyl diphosphate	C5H12O7P2	C5H9O7P2	-3	C00129	Cytosol
grdp[c]	Geranyl diphosphate	C10H20O7P2	C10H17O7P2	-3	C00341	Cytosol
ggdp[c]	Geranylgeranyl diphosphate	C20H36O7P2	C20H33O7P2	-3	C00353	Cytosol
prephytedp[c]	Prephytoene diphosphate	C40H68O7P2	C40H65O7P2	-3	C03427	Cytosol
phytoe[c]	Phytoene	C40H64	C40H64	0	C05413	Cytosol
phytof[c]	Phytofluene	C40H62	C40H62	0	C05414	Cytosol
zcarote[c]	zeta-Carotene	C40H60	C40H60	0	C05430	Cytosol
neuspn[c]	Neurosporene	C40H58	C40H58	0	C05431	Cytosol
lycop[c]	Lycopene	C40H56	C40H56	0	C05432	Cytosol
gcarote[c]	gamma-Carotene	C40H56	C40H56	0	C05435	Cytosol
bcarote[c]	beta-Carotene	C40H56	C40H56	0	C02094	Cytosol
echin[c]	Echinenone	C40H54O	C40H54O	0	C08592	Cytosol
cantha[c]	Canthaxanthin	C40H52O2	C40H52O2	0	C08583	Cytosol
bcryptox[c]	beta-Cryptoxanthin	C40H56O	C40H56O	0	C08591	Cytosol
zeax[c]	Zeaxanthin	C40H56O2	C40H56O2	0	C06098	Cytosol
dtdpglu[c]	dTDPglucose	C16H26N2O16P2	C16H24N2O16P2	-2	C00842	Cytosol
dtdp4d6dg[c]	dTDP-4-dehydro-6-deoxy-D-glucose	C16H24N2O15P2	C16H22N2O15P2	-2	C00687	Cytosol
dtdp4d6dm[c]	dTDP-4-dehydro-6-deoxy-L-mannose	C16H24N2O15P2	C16H22N2O15P2	-2	C00688	Cytosol
dtdprmn[c]	dTDP-L-rhamnose	C16H26N2O15P2	C16H24N2O15P2	-2	C03319	Cytosol
glutrna(gln)[c]	L-Glutamyl-tRNA(Gln)	C5H7NO3R	C5H7NO3R	0		Cytosol
glntrna[c]	L-Glutaminyl-tRNA(Gln)	C5H8N2O2R	C5H9N2O2R	1	C02282	Cytosol
trnaala[c]	tRNA(Ala)	R	R	0	C01635	Cytosol
alatrna[c]	L-Alanyl-tRNA(Ala)	C3H5NOR	C3H6NOR	1	C00886	Cytosol
trnaasp[c]	tRNA(Asp)	R	R	0	C01638	Cytosol
asptrna[c]	L-Aspartyl-tRNA(Asp)	C4H5NO3R	C4H5NO3R	0	C02984	Cytosol
asptrna(asp)[c]	L-Aspartyl-tRNA(Asn)	C4H5NO3R	C4H5NO3R	0		Cytosol
trnaasn[c]	tRNA(Asn)	C10H17O10PR2	C10H17O10PR2	0	C01637	Cytosol
asntrna[c]	L-Asparaginyl-tRNA(Asn)	C14H23N2O12PR2	C14H24N2O12PR2	1	C03402	Cytosol
trnagly[c]	tRNA(Gly)	R	R	0	C01642	Cytosol
glytrna[c]	Glycyl-tRNA(Gly)	C2H3NOR	C2H4NOR	1	C02412	Cytosol
trnathr[c]	tRNA(Thr)	R	R	0	C01651	Cytosol
thrtrna[c]	L-Threonyl-tRNA(Thr)	C4H7NO2R	C4H8NO2R	1	C02992	Cytosol
trnaser[c]	tRNA(Ser)	R	R	0	C01650	Cytosol
sertrna[c]	L-Seryl-tRNA(Ser)	C3H5NO2R	C3H6NO2R	1	C02553	Cytosol
trnacys[c]	tRNA(Cys)	R	R	0	C01639	Cytosol
cystrna[c]	L-Cysteinyl-tRNA(Cys)	C3H5NOSR	C3H6NOSR	1	C03125	Cytosol
trnamet[c]	tRNA(Met)	R	R	0	C01647	Cytosol
mettrna[c]	L-Methionyl-tRNA (Met)	C5H9NOSR	C5H10NOSR	1	C02430	Cytosol
fmettrna[c]	N-Formylmethionyl-tRNA	C6H9NO2SR	C6H9NO2SR	0	C03294	Cytosol
trnaval[c]	tRNA(Val)	R	R	0	C01653	Cytosol
valtrna[c]	L-Valyl-tRNA(Val)	C5H9NOR	C5H10NOR	1	C02554	Cytosol
trnaleu[c]	tRNA(Leu)	R	R	0	C01645	Cytosol
leutrna[c]	L-Leucyl-tRNA(Leu)	C6H11NOR	C6H12NOR	1	C02047	Cytosol
trnaile[c]	tRNA(Ile)	R	R	0	C01644	Cytosol
iletrna[c]	L-Isoleucyl-tRNA(Ile)	C6H11NOR	C6H12NOR	1	C03127	Cytosol
trnalys[c]	tRNA(Lys)	R	R	0	C01646	Cytosol
lystrna[c]	L-Lysine-tRNA (Lys)	C6H12N2OR	C6H14N2OR	2	C01931	Cytosol
trnaarg[c]	tRNA(Arg)	R	R	0	C01636	Cytosol
argtrna[c]	L-Arginyl-tRNA(Arg)	C6H12N4OR	C6H14N4OR	2	C02163	Cytosol
trnapro[c]	tRNA(Pro)	R	R	0	C01649	Cytosol
protrna[c]	L-Prolyl-tRNA(Pro)	C5H9NOR	C5H8NOR	1	C02702	Cytosol
trnahis[c]	tRNA(His)	R	R	0	C01643	Cytosol
histrna[c]	L-Histidyl-tRNA(His)	C6H7N3OR	C6H8N3OR	1	C02988	Cytosol
trnaphe[c]	tRNA(Phe)	R	R	0	C01648	Cytosol
phetrna[c]	L-Phenylalanyl-tRNA(Phe)	C9H9NOR	C9H10NOR	1	C03511	Cytosol
trnatyr[c]	tRNA(Tyr)	R	R	0	C00787	Cytosol
tyrtrna[c]	L-Tyrosyl-tRNA(Tyr)	C9H9NO2R	C9H10NO2R	1	C02839	Cytosol
trnatrp[c]	tRNA(Trp)	R	R	0	C01652	Cytosol
trptrna[c]	L-Tryptophanyl-tRNA(Trp)	C11H10N2OR	C11H11N2OR	1	C03512	Cytosol
so4[p]	Sulfate	H2O4S	O4S	-2	C00059	Periplasm
so4[e]	Sulfate	H2O4S	O4S	-2	C00059	Extra-cellular
tungs[c]	tungstate	H2O4W1	O4W1	-2		Cytosol
tungs[p]	tungstate	H2O4W1	O4W1	-2		Periplasm
tungs[e]	tungstate	H2O4W1	O4W1	-2		Extra-cellular
no3[p]	Nitrate	NO3	NO3	-1		Periplasm
no3[e]	Nitrate	NO3	NO3	-1		Extra-cellular
hco3[p]	Bicarbonate	CH2O3	CHO3	-1	C00288	Periplasm
hco3[e]	Bicarbonate	CH2O3	CHO3	-1	C00288	Extra-cellular
na1[p]	Sodium	Na	Na	1	C01330	Periplasm
na1[c]	Sodium	Na	Na	1	C01330	Cytosol
co2[e]	CO2	CO2	CO2	0	C00011	Extra-cellular
co2[p]	CO2	CO2	CO2	0	C00011	Periplasm
ethso3[p]	ethanesulfonate	C2H6O3S	C2H5O3S	-1		Periplasm
ethso3[e]	ethanesulfonate	C2H6O3S	C2H5O3S	-1		Extra-cellular
taur[p]	Taurine	C2H7NO3S	C2H7NO3S	0	C00245	Periplasm
taur[e]	Taurine	C2H7NO3S	C2H7NO3S	0	C00245	Extra-cellular
mobd[p]	Molybdate	MoO4	MoO4	-2		Periplasm
mobd[c]	Molybdate	MoO4	MoO4	-2		Cytosol
mobd[e]	Molybdate	MoO4	MoO4	-2		Extra-cellular
ptrc[p]	Putrescine	C4H12N2	C4H14N2	2	C00134	Periplasm
ptrc[e]	Putrescine	C4H12N2	C4H14N2	2	C00134	Extra-cellular
spmd[p]	Spermidine	C7H19N3	C7H22N3	3	C00315	Periplasm
spmd[e]	Spermidine	C7H19N3	C7H22N3	3	C00315	Extra-cellular
pi[p]	Phosphate	H3O4P	HO4P	-2	C00009	Periplasm
pi[e]	Phosphate	H3O4P	HO4P	-2	C00009	Extra-cellular
glyb[c]	Glycine betaine	C5H11NO2	C5H11NO2	0	C00719	Cytosol
glyb[p]	Glycine betaine	C5H11NO2	C5H11NO2	0	C00719	Periplasm
glyb[e]	Glycine betaine	C5H11NO2	C5H11NO2	0	C00719	Extra-cellular
ppt[c]	Phosphonate	H3O3P	HO3P	-2	C06701	Cytosol
ppt[p]	Phosphonate	H3O3P	HO3P	-2	C06701	Periplasm
ppt[e]	Phosphonate	H3O3P	HO3P	-2	C06701	Extra-cellular
glc-D[p]	D-Glucose	C6H12O6	C6H12O6	0	C00031	Periplasm
his-L[p]	L-Histidine	C6H9N3O2	C6H9N3O2	0	C00135	Periplasm
his-L[e]	L-Histidine	C6H9N3O2	C6H9N3O2	0	C00135	Extra-cellular
ala-L[p]	L-Alanine	C3H7NO2	C3H7NO2	0	C00041	Periplasm
ala-L[e]	L-Alanine	C3H7NO2	C3H7NO2	0	C00041	Extra-cellular
gly[p]	Glycine	C2H5NO2	C2H5NO2	0	C00037	Periplasm
gly[e]	Glycine	C2H5NO2	C2H5NO2	0	C00037	Extra-cellular
gln-L[p]	L-Glutamine	C5H10N2O3	C5H10N2O3	0	C00064	Periplasm
gln-L[e]	L-Glutamine	C5H10N2O3	C5H10N2O3	0	C00064	Extra-cellular
leu-L[p]	L-Leucine	C6H13NO2	C6H13NO2	0	C00123	Periplasm
leu-L[e]	L-Leucine	C6H13NO2	C6H13NO2	0	C00123	Extra-cellular
pro-L[p]	L-Proline	C5H9NO2	C5H9NO2	0	C00148	Periplasm
pro-L[e]	L-Proline	C5H9NO2	C5H9NO2	0	C00148	Extra-cellular
ser-L[p]	L-Serine	C3H7NO3	C3H7NO3	0	C00065	Periplasm
ser-L[e]	L-Serine	C3H7NO3	C3H7NO3	0	C00065	Extra-cellular
glu-L[p]	L-Glutamate	C5H9NO4	C5H8NO4	-1	C00025	Periplasm
glu-L[e]	L-Glutamate	C5H9NO4	C5H8NO4	-1	C00025	Extra-cellular
asp-L[p]	L-Aspartate	C4H7NO4	C4H6NO4	-1	C00049	Periplasm
asp-L[e]	L-Aspartate	C4H7NO4	C4H6NO4	-1	C00049	Extra-cellular
urea[p]	Urea	CH4N2O	CH4N2O	0	C00086	Periplasm
urea[e]	Urea	CH4N2O	CH4N2O	0	C00086	Extra-cellular
fe2[p]	Fe2+	Fe	Fe	2	C00023	Periplasm
fe2[e]	Fe2+	Fe	Fe	2	C00023	Extra-cellular
fe3[p]	Fe3+	Fe	Fe	3	C14819	Periplasm
fe3[c]	Fe3+	Fe	Fe	3	C14819	Cytosol
fe3[e]	Fe3+	Fe	Fe	3	C14819	Extra-cellular
mn2[p]	Mn2+	Mn	Mn	2	C00034	Periplasm
mn2[c]	Mn2+	Mn	Mn	2	C00034	Cytosol
mn2[e]	Mn2+	Mn	Mn	2	C00034	Extra-cellular
mg2[p]	magnesium	Mg	Mg	2	C00305	Periplasm
mg2[e]	magnesium	Mg	Mg	2	C00305	Extra-cellular
zn2[p]	Zinc	Zn	Zn	2	C00038	Periplasm
zn2[c]	Zinc	Zn	Zn	2	C00038	Cytosol
zn2[e]	Zinc	Zn	Zn	2	C00038	Extra-cellular
cobalt2[p]	Co2+	Co	Co	2	C00175	Periplasm
cobalt2[e]	Co2+	Co	Co	2	C00175	Extra-cellular
ni2[p]	nickel	Ni	Ni	2	C00291	Periplasm
ni2[c]	nickel	Ni	Ni	2	C00291	Cytosol
ni2[e]	nickel	Ni	Ni	2	C00291	Extra-cellular
cu2[p]	Cu2+	Cu	Cu	2	C00070	Periplasm
cu2[e]	Cu2+	Cu	Cu	2	C00070	Extra-cellular
cu2[u]	Cu2+	Cu	Cu	2	C00070	thylakoid
ca2[p]	Calcium	Ca	Ca	2	C00076	Periplasm
ca2[c]	Calcium	Ca	Ca	2	C00076	Cytosol
ca2[e]	Calcium	Ca	Ca	2	C00076	Extra-cellular
ac[p]	Acetate	C2H4O2	C2H3O2	-1	C00033	Periplasm
ac[e]	Acetate	C2H4O2	C2H3O2	-1	C00033	Extra-cellular
fru[p]	D-Fructose	C6H12O6	C6H12O6	0	C00095	Periplasm
fru[e]	D-Fructose	C6H12O6	C6H12O6	0	C00095	Extra-cellular
nh4[p]	Ammonium	H3N	H4N	1	C01342	Periplasm
nh4[e]	Ammonium	H3N	H4N	1	C01342	Extra-cellular
k[p]	potassium	K	K	1	C00238	Periplasm
k[c]	potassium	K	K	1	C00238	Cytosol
k[e]	potassium	K	K	1	C00238	Extra-cellular
btn[p]	Biotin	C10H16N2O3S	C10H15N2O3S	-1	C00120	Periplasm
btn[e]	Biotin	C10H16N2O3S	C10H15N2O3S	-1	C00120	Extra-cellular
o2[e]	O2	O2	O2	0	C00007	Extra-cellular
h2o[e]	H2O	H2O	H2O	0	C00001	Extra-cellular
photon[p]	Photon	Z	Z	0		Periplasm
photon[e]	Photon	Z	Z	0		Extra-cellular
cyanphy[c]	Cyanophycin (multi-Larginyl-poli [L--aspartic acid]) polimer (n+2)	C10H17N5O4R	C10H17N5O4R	0		Cytosol
precyanphy[c]	Cyanophycin (multi-Larginyl-poli [L--aspartic acid]) polimer (n)	R	R	0		Cytosol
v[c]	Vanadate	V	V	5		Cytosol
n2[c]	N2	N2	N2	0	C00697	Cytosol
n2[p]	N2	N2	N2	0	C00697	Periplasm
n2[e]	N2	N2	N2	0	C00697	Extra-cellular
h2[c]	H2	H2	H2	0	C00282	Cytosol
h2[p]	H2	H2	H2	0	C00282	Periplasm
h2[e]	H2	H2	H2	0	C00282	Extra-cellular
sucr[c]	Sucrose	C12H22O11	C12H22O11	0	C00089	Cytosol
sucr[p]	Sucrose	C12H22O11	C12H22O11	0	C00089	Periplasm
sucr[e]	Sucrose	C12H22O11	C12H22O11	0	C00089	Extra-cellular

## Sheet: Refrences
	Title	Authors	Journal	PMID
[1]	Carbon metabolic pathways in phototrophic bacteria and their broader evolutionary implications	Tang KH, Tang YJ, Blankenship RE.	Front Microbiol. 2011 Aug 1;2:165.	21866228
[2]	The incorporation and metabolism of glucose by Anabaena variabilis.	Pearce J, Carr NG.	J Gen Microbiol. 1968 Dec;54(3):451-62.	4236986
[3]	All1371 is a polyphosphate-dependent glucokinase in Anabaena sp. PCC 7120.	Klemke F, Beyer G, Sawade L, Saitov A, Korte T, Maldener I, Lockau W, Nürnberg DJ, Volkmer T.	Microbiology. 2014 Dec;160(Pt 12):2807-19.	25320362
[4]	Two strictly polyphosphate-dependent gluco(manno)kinases from diazotrophicCyanobacteria with potential to phosphorylate hexoses from polyphosphates.	Albi T, Serrano A.	Appl Microbiol Biotechnol. 2015 May;99(9):3887-900.	25381489
[5]	Evidence for a chimeric nature of nuclear genomes: eubacterial origin of eukaryoticglyceraldehyde-3-phosphate dehydrogenase genes.	Martin W, Brinkmann H, Savonna C, Cerff R.	Proc Natl Acad Sci U S A. 1993 Sep 15;90(18):8692-6.	8378350
[6]	Genetic and biochemical evidence for distinct key functions of two highly divergentGAPDH genes in catabolic and anabolic carbon flow of the cyanobacteriumSynechocystis sp. PCC 6803.	Koksharova O, Schubert M, Shestakov S, Cerff R.	Plant Mol Biol. 1998 Jan;36(1):183-94.	9484473
[7]	Only plant-type (GLYK) glycerate kinases produce d-glycerate 3-phosphate.	Bartsch O, Hagemann M, Bauwe H.	FEBS Lett. 2008 Sep 3;582(20):3025-8.	18675808
[8]	The incomplete tricarboxylic acid cycle in the blue-green alga Anabaena variabilis.	Pearce J, Leach CK, Carr NG.	J Gen Microbiol. 1969 Mar;55(3):371-8.	5783887
[9]	Activities of enzymes of the oxidative and the reductive pentose phosphatepathways in heterocysts of a blue-green alga.	Winkenbach F, Wolk CP.	Plant Physiol. 1973 Nov;52(5):480-3.	16658588
[10]	Regulation of glucose 6-phosphate dehydrogenase in blue-green algae.	Grossman A, McGowan RE.	Plant Physiol. 1975 Apr;55(4):658-62.	16659143
[11]	Characterization of a zwf mutant of Synechococcus sp. strain PCC 7942.	Scanlan DJ, Sundaram S, Newman J, Mann NH, Carr NG.	J Bacteriol. 1995 May;177(9):2550-3.	7730289
[12]	Transaldolase genes from the cyanobacteria Anabaena variabilis andSynechocystis sp. PCC 6803: comparison with other eubacterial and eukaryotichomologues.	Köhler U, Cerff R, Brinkmann H.	Plant Mol Biol. 1996 Jan;30(1):213-8.	8616240
[13]	Carbon cycling in Anabaena sp. PCC 7120. Sucrose synthesis in the heterocysts and possible role in nitrogen fixation.	Cumino AC, Marcozzi C, Barreiro R, Salerno GL.	Plant Physiol. 2007 Mar;143(3):1385-97. Epub 2007 Jan 19.	17237189
[14]	Cell-specific gene expression in Anabaena variabilis grown phototrophically,mixotrophically, and heterotrophically.	Park JJ, Lechno-Yossef S, Wolk CP, Vieille C.	BMC Genomics. 2013 Nov 5;14:759.	24191963
[15]	Cellular differentiation of sucrose metabolism in Anabaena variabilis	Schilling N.	Zeitschrift für Naturforschung C, 1985 Oct;40(11-12):776-9.
[16]	Cellulose in cyanobacteria. Origin of vascular plant cellulose synthase?	Nobles DR, Romanovicz DK, Brown RM Jr.	Plant Physiol. 2001 Oct;127(2):529-42.	11598227
[17]	The role of a gene cluster for trehalose metabolism in dehydration tolerance of thefilamentous cyanobacterium Anabaena sp. PCC 7120.	Higo A, Katoh H, Ohmori K, Ikeuchi M, Ohmori M.	Microbiology. 2006 Apr;152(Pt 4):979-87.	16549662
[18]	The central cavity from the (alpha/alpha)6 barrel structure of Anabaena sp. CH1 N-acetyl-D-glucosamine 2-epimerase contains two key histidine residues forreversible conversion.	Lee YC, Wu HM, Chang YN, Wang WC, Hsu WH.	J Mol Biol. 2007 Mar 30;367(3):895-908. Epub 2006 Nov 6.	17292397
[19]	Structural and regulatory properties of pyruvate kinase from the Cyanobacteriumsynechococcus PCC 6301.	Knowles VL, Smith CS, Smith CR, Plaxton WC.	J Biol Chem. 2001 Jun 15;276(24):20966-72. Epub 2001 Apr 9.	11294847
[20]	Identification of the nifJ gene coding for pyruvate: ferredoxin oxidoreductase indinitrogen-fixing cyanobacteria.	Schmitz O, Kentemich T, Zimmer W, Hundeshagen B, Bothe H.	Arch Microbiol. 1993;160(1):62-7.	8352652
[21]	Molecular evidence for the aerobic expression of nifJ, encodingpyruvate:ferredoxin oxidoreductase, in cyanobacteria.	Schmitz O, Gurke J, Bothe H.	FEMS Microbiol Lett. 2001 Feb 5;195(1):97-102.	11167002
[22]	Pyruvate: ferredoxin oxidoreductase and its activation by ATP in the blue-greenalga Anabaena variabilis.	Leach CK, Carr NG.	Biochim Biophys Acta. 1971 Aug 6;245(1):165-74.	5002355
[23]	The metabolism of acetate by the blue-green algae, Anabaena variabilis andAnacystis nidulans.	Pearce J, Carr NG.	J Gen Microbiol. 1967 Nov;49(2):301-13.	6077932
[24]	Molecular cloning of the phosphoenolpyruvate carboxylase gene of Anabaena variabilis.	Harrington TR, Glick BR, Lem NW.	Gene. 1986;45(1):113-6.	3096819
[25]	Partial purification and characterization of phosphoenolpyruvate carboxylase from the cyanobacterium Anabaena variabilis	Lem NW, Penrose DM, Glick BR.	Biochemistry and Cell Biology, 1986; 64(5): 427-433.
[26]	The effect of activated oxygen species on nitrogenase of Anabaena variabilis	Bagchi SN, Ernst A, Böger P.	Zeitschrift für Naturforschung C,1991 Jun; 46(5-6): 407–415.
[27]	Properties of Phosphoglycolate Phosphatase from Chlamydomonas reinhardtii andAnacystis nidulans.	Husic HD, Tolbert NE.	Plant Physiol. 1985 Oct;79(2):394-9.	16664420
[28]	Kinetic properties of ribulose 1,5-bisphosphate carboxylase/oxygenase from Anabaena variabilis.	Badger MR.	Arch Biochem Biophys. 1980 Apr 15;201(1):247-54.	6772105
[29]	Transcription control of ribulose bisphosphate carboxylase/oxygenase activaseand adjacent genes in Anabaena species.	Li LA, Tabita FR.	J Bacteriol. 1994 Nov;176(21):6697-706.	7961423
[30]	Threonine deaminase and acetolactate synthetase in Anabaena variabilis.	Hood W, Carr NG.	Biochem J. 1968 Sep;109(2):4P.	5679382
[31]	Cyanobacterial NDH-1 complexes: multiplicity in function and subunit composition.	Battchikova N, Aro EM.	Physiol Plant. 2007 Sep;131(1):22-32.	18251921
[32]	Cyanobacterial NDH-1 complexes: novel insights and remaining puzzles.	Battchikova N, Eisenhut M, Aro EM.	Biochim Biophys Acta. 2011 Aug;1807(8):935-44.	21035426
[33]	Cyanobacterial NADPH dehydrogenase complexes.	Ogawa T, Mi H.	Photosynth Res. 2007 Jul-Sep;93(1-3):69-77. Epub 2007 Feb 6.	17279442
[34]	Type 2 NADH dehydrogenases in the cyanobacterium Synechocystis sp. strain PCC6803 are involved in regulation rather than respiration.	Howitt CA, Udall PK, Vermaas WF.	J Bacteriol. 1999 Jul;181(13):3994-4003.	10383967
[35]	Photosynthesis and Respiration in Cyanobacteria	Vermaas WF.	Encyclopedia of Life Sciences, 2001 Arizona, USA. John Wiley & Sons.
[36]	Evidence for a Dual Role of Cytochrome c-553 and Plastocyanin in Photosynthesis and ResPiration of the Cyanobacterium, Anabaena variabilis		Arch Microbiol. 198I Jan; 128(3):336- 340.
[37]	Respiratory cytochrome c oxidase can be efficiently reduced by the photosyntheticredox proteins cytochrome c6 and plastocyanin in cyanobacteria.	Navarro JA, Durán RV, De la Rosa MA, Hervás M.	FEBS Lett. 2005 Jul 4;579(17):3565-8.	15963511
[38]	Genes encoding the alpha, gamma, delta, and four F0 subunits of ATP synthase constitute an operon in the cyanobacterium Anabaena sp. strain PCC 7120.	McCarn DF, Whitaker RA, Alam J, Vrba JM, Curtis SE.	J Bacteriol. 1988 Aug;170(8):3448-58.	2900236
[39]	Photosynthesis of ATP-electrons, proton pumps, rotors, and poise.	Allen J.	Cell. 2002 Aug 9;110(3):273-6.	12176312
[40]	The coxBAC operon encodes a cytochrome c oxidase required for heterotrophicgrowth in the cyanobacterium Anabaena variabilis strain ATCC 29413.	Schmetterer G, Valladares A, Pils D, Steinbach S, Pacher M, Muro-Pastor AM, Flores E, Herrero A.	J Bacteriol. 2001 Nov;183(21):6429-34.	11591688
[41]	Respiratory terminal oxidases in the facultative chemoheterotrophic and dinitrogenfixing cyanobacterium Anabaena variabilis strain ATCC 29413: characterization of the cox2 locus.	Pils D, Wilken C, Valladares A, Flores E, Schmetterer G.	Biochim Biophys Acta. 2004 Nov 4;1659(1):32-45.	15511525
[42]	Terminal oxidases of cyanobacteria.	Hart SE, Schlarb-Ridley BG, Bendall DS, Howe CJ.	Biochem Soc Trans. 2005 Aug;33(Pt 4):832-5.	16042609
[43]	Cytochrome c oxidase genes required for nitrogenase activity and diazotrophicgrowth in Anabaena sp. PCC 7120.	Valladares A, Herrero A, Pils D, Schmetterer G, Flores E.	Mol Microbiol. 2003 Mar;47(5):1239-49.	12603731
[44]	Characterization of a four-member psbA gene family from the cyanobacteriumAnabaena PCC 7120.	Vrba JM, Curtis SE.	Plant Mol Biol. 1990 Jan;14(1):81-92.	2129283
[45]	Dark heterotrophic growth conditions result in an increase in the content of photosystem II units in the filamentous cyanobacterium Anabaena variabilis ATCC 29413.	Mannan RM, Pakrasi HB.	Plant Physiol. 1993 Nov;103(3):971-7.	8022943
[46]	Identities of four low-molecular-mass subunits of the photosystem I complex fromAnabaena variabilis ATCC 29413. Evidence for the presence of the psaI gene product in a cyanobacterial complex.	Ikeuchi M, Nyhus KJ, Inoue Y, Pakrasi HB.	FEBS Lett. 1991 Aug 5;287(1-2):5-9.	1908790
[47]	Purification and characterization of the photosystem I complex from thefilamentous cyanobacterium Anabaena variabilis ATCC 29413.	Nyhus KJ, Ikeuchi M, Inoue Y, Whitmarsh J, Pakrasi HB.	J Biol Chem. 1992 Jun 25;267(18):12489-95.	1618755
[48]	A Cytochrome f.b 6 complex with plastoquinol-cytochrome coxidoreductase activity from Anabaena variabilis	Krinner M, Hauska G, Hurt E, Lockau W.	Biochimica et Biophysica Acta, 1982; 681: 110-117
[49]	Structure-Function, Stability, and Chemical Modification of the CyanobacterialCytochrome b6f Complex from Nostoc sp. PCC 7120.	Baniulis D, Yamashita E, Whitelegge JP, Zatsman AI, Hendrich MP, Hasan SS, Ryan CM, Cramer WA.	J Biol Chem. 2009 Apr 10;284(15):9861-9.	19189962
[50]	Nitrogen-fixing cyanobacterium with a high phycoerythrin content.	Rodriguez H, Rivas J, Guerrero MG, Losada M.	Appl Environ Microbiol. 1989 Mar;55(3):758-60.	16347884
[51]	Purification and properties of ferredoxin-NADP+ oxidoreductase from the nitrogen-fixing cyanobacteria Anabaena variabilis.	Sancho J, Peleato ML, Gomez-Moreno C, Edmondson DE.	Arch Biochem Biophys. 1988 Jan;260(1):200-7.	3124746
[52]	Isolation and sequence of the gene for ferredoxin I from the cyanobacteriumAnabaena sp. strain PCC 7120.	Alam J, Whitaker RA, Krogmann DW, Curtis SE.	J Bacteriol. 1986 Dec;168(3):1265-71.	2430949
[53]	Bacterial and eukaryotic phosphoketolases: phylogeny, distribution and evolution.	Sánchez B, Zúñiga M, González-Candelas F, de los Reyes-Gavilán CG, Margolles A.	J Mol Microbiol Biotechnol. 2010;18(1):37-51.	20068356
[54]	Serine synthesis in cyanobacteria by a nonphotorespiratory pathway	Colman B, Norman EG.	Physiologia Plantarum 1997; 100:133-136.
[55]	Alternative Nitrogenases in Anabaena variabilis: The Role of Molybdate and Vanadate in Nitrogenase Gene Expression and Activity	Thiel T, Pratte BS.	Advances in Microbiology 2013; 3: 87-95.
[56]	Regulation of Three Nitrogenase Gene Clusters in the Cyanobacterium Anabaena variabilis ATCC 29413.	Thiel T, Pratte BS.	Life (Basel). 2014 Dec 11;4(4):944-67.	25513762
[57]	Role of carbonic anhydrase in photosynthesis of blue green algae Anabaena variabilis. Plant cell physiology
[58]	Oxidative inactivation of glutamine synthetase from the cyanobacterium Anabaenavariabilis.	Martin G, Haehnel W, Böger P.	J Bacteriol. 1997 Feb;179(3):730-4.	9006027
[59]	Adaption of the blue green algae Anabaena variabilis to hydroxylamine
[60]	Negative regulation of expression of the nitrate assimilation nirA operon in theheterocyst-forming cyanobacterium Anabaena sp. strain PCC 7120.	Frías JE, Flores E.	J Bacteriol. 2010 Jun;192(11):2769-78.	20348260
[61]	Induction of the Nitrate Assimilation nirA Operon and Protein-Protein Interactionsin the Maturation of Nitrate and Nitrite Reductases in the CyanobacteriumAnabaena sp. Strain PCC 7120.	Frías JE, Flores E.	J Bacteriol. 2015 Jul;197(14):2442-52.	25962912
[62]	Photosynthetic nitrate assimilation in cyanobacteria.	Flores E, Frías JE, Rubio LM, Herrero A.	Photosynth Res. 2005;83(2):117-33.	16143847
[63]	Characterization and mutagenesis of sulfur-regulated genes in a cyanobacterium:evidence for function in sulfate transport.	Laudenbach DE, Grossman AR.	J Bacteriol. 1991 May;173(9):2739-50.	1708375
[64]	Uptake and Utilization of Sulfonic Acids in the Cyanobacterial Strains Anabaena variabilis and Plectonema 73110	Biedlingmaier S, Schmidt AH.	Z. Naturforsch. 1987; 42 : 891-896.
[65]	Characterization of fatty acid biosynthesis in the cyanobacterium Anabaena variabilis	Stapleton SR, Jaworski JG.	Biochimica et Biophysics Acta, 1984; 194: 249-255.
[66]	Modes of Fatty Acid desaturation in cyanobacteria: an update.	Los DA, Mironov KS.	Life (Basel). 2015 Feb 16;5(1):554-67.	25809965
[67]	Lipid biosynthesis in the blue-green alga, Anabaena variabilis☆II. Fatty acids and lipid molecular species	Sato N, NOR10 Mutara N.	Biochimicu et Biophysics Actu,1982 March; 710: 219-289.
[68]	In Vitro Fatty Acid Synthesis and Complex Lipid Metabolism in theCyanobacterium, Anabaena Variabilis: II. Acyl Transfer and Complex LipidFormation.	Lem NW, Stumpf PK.	Plant Physiol. 1984 Jul;75(3):700-4.	16663690
[69]	Comparative analysis of fatty acid desaturases in cyanobacterial genomes.	Chi X, Yang Q, Zhao F, Qin S, Yang Y, Shen J, Lin H.	Comp Funct Genomics. 2008:284508.	19096516
[70]	delta 9 Acyl-lipid desaturases of cyanobacteria. Molecular cloning and substrate specificities in terms of fatty acids, sn-positions, and polar head groups.	Sakamoto T, Wada H, Nishida I, Ohmori M, Murata N.	J Biol Chem. 1994 Oct 14;269(41):25576-80.	7929259
[71]	Identification of conserved domains in the delta 12 desaturases of cyanobacteria.	Sakamoto T, Wada H, Nishida I, Ohmori M, Murata N.	Plant Mol Biol. 1994 Feb;24(4):643-50.	8155883
[72]	Cyclic AMP interferes with pattern formation in the cyanobacterium Anabaena variabilis	Smith G ,Ownby JD.	FEMS Microbiology Letters 11 1981:175-180
[73]	Urea metabolism and urease regulation in the cyanobacterium Anabaena variabilis	Ge X,Gain K,Hirschberg R.	Can. J. Microbiol. 1989; 36 : 218-222.
[74]	Regulation of uridylic acid biosynthesis in the cyanobacterium Anabaena variabilis.	Currier TC, Wolk CP.	J Bacteriol. 1978 Nov;136(2):682-7.	30757
[75]	Conditions for Mutagenesis of the Nitrogen-fixing Cyanobacterium Anabaena variabilis	JOHN S. Chapman JS, Meeks JC.	Journal of General Microbiology 1987; 133: 111-118.
[76]	Catabolic function of compartmentalized alanine dehydrogenase in the heterocyst-forming cyanobacterium Anabaena sp. strain PCC 7120.	Pernil R, Herrero A, Flores E.	J Bacteriol. 2010 Oct;192(19):5165-72.	20675483
[77]	Alanine dehydrogenase of the N2-fixing blue-green alga, Anabaena cylindrica.	Rowell P, Stewart WD.	Arch Microbiol. 1975 Sep;107(2):115-24.	4043
[78]	Characterization of five putative aspartate aminotransferase genes in the N2-fixingheterocystous cyanobacterium Anabaena sp. strain PCC 7120.	Xu X, Gu L, He P, Zhou R.	Microbiology. 2015 Jun;161(6):1219-30.	25808172
[79]	The similarity of tryptophan synthetases of Anabaena variabilis and Chlorella ellipsoidea with that of bacteria.	Sakaguchi K.	Biochim Biophys Acta. 1970 Dec 16;220(3):580-93.	4993405
[80]	Branched-chain Amino Acid Biosynthesis in the Blue-green Alga Anabaena variabilis	Hood W, Carr NG.	Journal of General Microbiology 1972; 73:417-426.
[81]	Apparent lack of control by repression of arginine metabolism in blue-green algae.	Hood W, Carr NG.	J Bacteriol. 1971 Jul;107(1):365-7.	4998248
[82]	Enzymology of arginine metabolism in heterocyst-forming cyanobacteria	Gupta M, Carr NG.	FEMS Microbiology Letters 1981; 12: 179-181.
[83]	Inactivation of agmatinase expressed in vegetative cells alters arginine catabolismand prevents diazotrophic growth in the heterocyst-forming cyanobacteriumAnabaena.	Burnat M, Flores E.	Microbiologyopen. 2014 Oct;3(5):777-92.	25209059
[84]	Bioinformatic evaluation of L-arginine catabolic pathways in 24 cyanobacteria andtranscriptional analysis of genes encoding enzymes of L-arginine catabolism in thecyanobacterium Synechocystis sp. PCC 6803.	Schriek S, Rückert C, Staiger D, Pistorius EK, Michel KP.	BMC Genomics. 2007 Nov 28;8:437.	18045455
[85]	Identification of ten Anabaena sp. genes that under aerobic conditions are requiredfor growth on dinitrogen but not for growth on fixed nitrogen.	Lechno-Yossef S, Fan Q, Wojciuch E, Wolk CP.	J Bacteriol. 2011 Jul;193(14):3482-9.	21602343
[86]	Bacterial Anabaena variabilis phenylalanine ammonia lyase: a biocatalyst with broad substrate specificity.	Lovelock SL, Turner NJ.	Bioorg Med Chem. 2014 Oct 15;22(20):5555-7.	25037641
[87]	Discovery of two cyanobacterial phenylalanine ammonia lyases: kinetic and structural characterization.	Moffitt MC, Louie GV, Bowman ME, Pence J, Noel JP, Moore BS.	Biochemistry. 2007 Jan 30;46(4):1004-12.	17240984
[88]	Genome mining of mycosporine-like amino acid (MAA) synthesizing and non-synthesizing cyanobacteria: A bioinformatics study.	Singh SP, Klisch M, Sinha RP, Häder DP.	Genomics. 2010 Feb;95(2):120-8.	19879348
[89]	Organization of polyaromatic biosynthetic enzymes in a variety of photosyntheticorganisms.	Berlyn MB, Ahmed SI, Giles NH.	J Bacteriol. 1970 Nov;104(2):768-74.	4992369
[90]	Role of Spermidine in Overwintering of Cyanobacteria.	Zhu X, Li Q, Yin C, Fang X, Xu X.	J Bacteriol. 2015 Jul;197(14):2325-34.	25917915
[91]	Comparative genomics of NAD biosynthesis in cyanobacteria.	Gerdes SY, Kurnasov OV, Shatalin K, Polanuyer B, Sloutsky R, Vonstein V, Overbeek R, Osterman AL.	J Bacteriol. 2006 Apr;188(8):3012-23.	16585762
[92]	Interaction of respiratory and photosynthetic electron transport	Sliirzl E, Scherer S, Peter Boger P.	Physiol. Plani. 1984; 60: 479-483.
[93]	Regulated expression of glutamyl-tRNA synthetase is directed by a mobile geneticelement in the cyanobacterium Tolypothrix sp. PCC 7601.	Luque I, Andújar A, Jia L, Zabulon G, de Marsac NT, Flores E, Houmard J.	Mol Microbiol. 2006 Jun;60(5):1276-88.	16689802
[94]	Biosynthesis of 5-aminolevulinate from glutamate in Anabaena variabilis.	Avissar YJ.	Biochim Biophys Acta. 1980;613(1):220-8.	6769487
[95]	Nucleotide sequence of the Synechococcus sp. PCC7942 hernEgene encoding the homologue of mammalian uroporphyrinogen decar boxy lase
[96]	The molecular biology of cyanobacteria
[97]	Functional differentiation of two analogous coproporphyrinogen III oxidases forheme and chlorophyll biosynthesis pathways in the cyanobacterium Synechocystissp. PCC 6803.	Goto T, Aoki R, Minamizaki K, Fujita Y.	Plant Cell Physiol. 2010 Apr;51(4):650-63.	20194361
[98]	Identification of a gene essential for protoporphyrinogen IX oxidase activity in thecyanobacterium Synechocystis sp. PCC6803.	Kato K, Tanaka R, Sano S, Tanaka A, Hosaka H.	Proc Natl Acad Sci U S A. 2010 Sep 21;107(38):16649-54.	20823222
[99]	Transient accumulation of heme O (cytochrome o) in the cytoplasmic membrane of semi-anaerobic Anacystis nidulans. Evidence for oxygenase-catalyzed heme O/A transformation.	Peschek GA, Alge D, Fromwald S, Mayer B.	J Biol Chem. 1995 Nov 17;270(46):27937-41.	7499269
[100]	Importance of the cyanobacterial Gun4 protein for chlorophyll metabolism andassembly of photosynthetic complexes.	Sobotka R, Dühring U, Komenda J, Peter E, Gardian Z, Tichy M, Grimm B, Wilde A.	J Biol Chem. 2008 Sep 19;283(38):25794-802.	18625715
[101]	Structural insights into the catalytic mechanism of Synechocystis magnesium protoporphyrin IX O-methyltransferase (ChlM).	Chen X, Wang X, Feng J, Chen Y, Fang Y, Zhao S, Zhao A, Zhang M, Liu L.	J Biol Chem. 2014 Sep 12;289(37):25690-8.	25077963
[102]	Light-dependent and light-independent protochlorophyllide oxidoreductases in thechromatically adapting cyanobacterium Fremyella diplosiphon UTEX 481.	Shui J, Saunders E, Needleman R, Nappi M, Cooper J, Hall L, Kehoe D, Stowe-Evans E.	Plant Cell Physiol. 2009 Aug;50(8):1507-21.	19561333
[103]	Plastoquinone-9 biosynthesis in cyanobacteria differs from that in plants andinvolves a novel 4-hydroxybenzoate solanesyltransferase.	Sadre R, Pfaff C, Buchkremer S.	Biochem J. 2012 Mar 15;442(3):621-9.	22166075
[104]	Identification of the Tocopherol-Cyclase in the Blue-Green Algae Anabaena variabilis KuTZING (Cyanobacteria)
[105]	The substrate specificity of tocopherol cyclase.	Stocker A, Fretz H, Frick H, Rüttimann A, Woggon WD.	Bioorg Med Chem. 1996 Jul;4(7):1129-34.	8831985
[106]	Cyanobacteria use both p-hydroxybenozate and homogentisate as a precursor of plastoquinone head group
[107]	Terpenoids and their biosynthesis in cyanobacteria.	Pattanaik B, Lindberg P.	Life (Basel). 2015 Jan 21;5(1):269-93.	25615610
[108]	Presence of free myxol and 4-hydroxymyxol and absence of myxol glycosides inAnabaena variabilis ATCC 29413, and proposal of a biosynthetic pathway ofcarotenoids.	Takaichi S, Mochimaru M, Maoka T.	Plant Cell Physiol. 2006 Feb;47(2):211-6. Epub 2005 Dec 7.	16338959
[109]	Immunocytochemical localization and functional determination of phytoene desaturase in photoautotrophic prokaryotes
[110]	Isolation of a carotenoid biosynthesis gene coding
[111]	Lycopene cyclase paralog CruP protects against reactive oxygen species inoxygenic photosynthetic organisms.	Bradbury LM, Shumskaya M, Tzfadia O, Wu SB, Kennelly EJ, Wurtzel ET.	Proc Natl Acad Sci U S A. 2012 Jul 3;109(27):E1888-97.	22706644
[112]	Transport of molybdate in the cyanobacterium Anabaena variabilis ATCC 29413.	Thiel T, Pratte B, Zahalak M.	Arch Microbiol. 2002 Dec;179(1):50-6. Epub 2002 Nov 9.	12471504
[113]	Molybdate transport and its effect on nitrogen utilization in the cyanobacteriumAnabaena variabilis ATCC 29413.	Zahalak M, Pratte B, Werth KJ, Thiel T.	Mol Microbiol. 2004 Jan;51(2):539-49.	14756792
[114]	Polyamines in cyanobacteria: biosynthesis, transport and abiotic stress
[115]	Phosphate transport and arsenate resistance in the cyanobacterium Anabaena variabilis.	Thiel T.	J Bacteriol. 1988 Mar;170(3):1143-7.	3125150
[116]	A glycine betaine transport system in Aphanothece halophytica and other glycine betaine-synthesising cyanobacteria	Moore DJ, Reed RH, Stewart WDP	Arch Microbiol. 1987;147:399-405.
[117]	High-affinity vanadate transport system in the cyanobacterium Anabaena variabilisATCC 29413.	Pratte BS, Thiel T.	J Bacteriol. 2006 Jan;188(2):464-8.	16385036
[118]	Amino acid transport in taxonomically diverse cyanobacteria and identification oftwo genes encoding elements of a neutral amino acid permease putatively involvedin recapture of leaked hydrophobic amino acids.	Montesinos ML, Herrero A, Flores E.	J Bacteriol. 1997 Feb;179(3):853-62.	9006043
[119]	Amino acid transport systems required for diazotrophic growth in thecyanobacterium Anabaena sp. strain PCC 7120.	Montesinos ML, Herrero A, Flores E.	J Bacteriol. 1995 Jun;177(11):3150-7.	7768813
[120]	ABC-type neutral amino acid permease N-I is required for optimal diazotrophicgrowth and is repressed in the heterocysts of Anabaena sp. strain PCC 7120.	Picossi S, Montesinos ML, Pernil R, Lichtlé C, Herrero A, Flores E.	Mol Microbiol. 2005 Sep;57(6):1582-92.	16135226
[121]	An ABC-type, high-affinity urea permease identified in cyanobacteria.	Valladares A, Montesinos ML, Herrero A, Flores E.	Mol Microbiol. 2002 Feb;43(3):703-15.	11929526
[122]	The components of the putative iron transport system in the cyanobacteriumAnabaena sp. PCC 7120.	Stevanovic M, Hahn A, Nicolaisen K, Mirus O, Schleiff E.	Environ Microbiol. 2012 Jul;14(7):1655-70.	22059483
[123]	Role of manganese in protection against oxidative stress under iron starvation incyanobacterium Anabaena 7120.	Kaushik MS, Srivastava M, Verma E, Mishra AK.	J Basic Microbiol. 2015 Jun;55(6):729-40.	25572501
[124]	Zn, Cu and Co in cyanobacteria: selective control of metal availability.	Cavet JS, Borrelly GP, Robinson NJ.	FEMS Microbiol Rev. 2003 Jun;27(2-3):165-81.	12829266
[125]	Zinc-handling in cyanobacteria: an update.	Blindauer CA.	Chem Biodivers. 2008 Oct;5(10):1990-2013.	18972521
[126]	Metals in cyanobacteria: analysis of the copper, nickel, cobalt and arsenichomeostasis mechanisms.	Huertas MJ, López-Maury L, Giner-Lamia J, Sánchez-Riego AM, Florencio FJ.	Life (Basel). 2014 Dec 9;4(4):865-86.	25501581
[127]	ATP- dependant calcium transport in membrane vesicles of the cyanobactrium	Lockau W, Pfeffer S.	Biochimica et Biophysica Acta,1983;733: 124-132
[128]	The pacL gene of Synechococcus sp. strain PCC 7942 encodes a Ca(2+)-transporting ATPase.	Berkelman T, Garret-Engele P, Hoffman NE.	J Bacteriol. 1994 Jul;176(14):4430-6.	8021228
[129]	Isolation and functional characterization of Ca2+/H+ antiporters fromcyanobacteria.	Waditee R, Hossain GS, Tanaka Y, Nakamura T, Shikata M, Takano J, Takabe T, Takabe T.	J Biol Chem. 2004 Feb 6;279(6):4330-8.	14559898
[130]	The metabolism of acetate by the blue-green algae, Anabaena variabilis andAnacystis nidulans.	Pearce J, Carr NG.	J Gen Microbiol. 1967 Nov;49(2):301-13.	6077932
[131]	Regulation of fructose transport and its effect on fructose toxicity in Anabaena spp.	Ungerer JL, Pratte BS, Thiel T.	J Bacteriol. 2008 Dec;190(24):8115-25.	18931119
[132]	Fructose uptake and influence on growth of and nitrogen fixation by Anabaenavariabilis.	Haury JF, Spiller H.	J Bacteriol. 1981 Jul;147(1):227-35.	6787026
[133]	Ammonium (methylammonium) transport by heterocysts and vegetative cells ofAnabaena variabilis.	Shehawy RM, Kleiner D.	FEMS Microbiol Lett. 1999 Dec 15;181(2):303-6.	10585553
[134]	Ammonium assimilation in cyanobacteria.	Muro-Pastor MI, Reyes JC, Florencio FJ.	Photosynth Res. 2005;83(2):135-50.	16143848
[135]	The Kdp-ATPase system and its regulation.	Ballal A, Basu B, Apte SK.	J Biosci. 2007 Apr;32(3):559-68.	17536175
[136]	Characterization of the transport of potassium ions in the cyanobacteriumAnabaena variabilis Kütz.	Reed RH, Rowell P, Stewart WD.	Eur J Biochem. 1981 May 15;116(2):323-30.	6788551
[137]	Involvement of Potassium Transport Systems in the Response of SynechocystisPCC 6803 Cyanobacteria to External pH Change, High-Intensity Light Stress andHeavy Metal Stress.	Checchetto V, Segalla A, Sato Y, Bergantino E, Szabo I, Uozumi N.	Plant Cell Physiol. 2016 Apr;57(4):862-77.	26880819
[138]	Evolution of galactoglycerolipid biosynthetic pathways--from cyanobacteria toprimary plastids and from primary to secondary plastids.	Petroutsos D, Amiar S, Abida H, Dolch LJ, Bastien O, Rébeillé F, Jouhet J, Falconet D, Block MA, McFadden GI, Bowler C, Botté C, Maréchal E.	Prog Lipid Res. 2014 Apr;54:68-85.	24594266
[139]	The structure of a cyanobacterial bicarbonate transport protein, CmpA.	Koropatkin NM, Koppenaal DW, Pakrasi HB, Smith TJ.	J Biol Chem. 2007 Jan 26;282(4):2606-14.	17121816
[140]	Inorganic carbon transporters of the cyanobacterial CO2 concentratingmechanism.	Price GD.	Photosynth Res. 2011 Sep;109(1-3):47-57.	21359551
[141]	Advances in understanding the cyanobacterial CO2-concentrating-mechanism(CCM): functional components, Ci transporters, diversity, genetic regulation andprospects for engineering into plants.	Price GD, Badger MR, Woodger FJ, Long BM.	J Exp Bot. 2008;59(7):1441-61.	17578868
[142]	CO2 concentrating mechanisms in cyanobacteria: molecular components, theirdiversity and evolution.	Badger MR, Price GD.	J Exp Bot. 2003 Feb;54(383):609-22.	12554704
[143]	Increased cellulose production by heterologous expression of cellulose synthase genes in a filamentous heterocystous cyanobacterium with a modification in photosynthesis performance and growth ability	Su HY, Lee TM, Hung YL, Chou SH, Wang JB, Lin LF, Chow TJ.	Botanical Studies, 2011; 52:265-275.
[144]	Cyanobacterial-based approaches to improving photosynthesis in plants.	Zarzycki J, Axen SD, Kinney JN, Kerfeld CA.	J Exp Bot. 2013 Jan;64(3):787-98.	23095996
[145]	Cross-functionality of nitrogenase components NifH1 and VnfH in Anabaenavariabilis.	Pratte BS, Eplin K, Thiel T.	J Bacteriol. 2006 Aug;188(16):5806-11.	16885448
[146]	A mutant of the cyanobacterium Anabaena variabilis ATCC 29413 lackingcyanophycin synthetase: growth properties and ultrastructural aspects.	Ziegler K, Stephan DP, Pistorius EK, Ruppel HG, Lockau W.	FEMS Microbiol Lett. 2001 Mar 1;196(1):13-8.	11257541
[147]	Compartmentalized cyanophycin metabolism in the diazotrophic filaments of a heterocyst-forming cyanobacterium.	Burnat M, Herrero A, Flores E.	Proc Natl Acad Sci U S A. 2014 Mar 11;111(10):3823-8.	24550502
[148]	Water and CO₂ permeability of SsAqpZ, the cyanobacterium Synechococcus sp.PCC7942 aquaporin.	Ding X, Matsumoto T, Gena P, Liu C, Pellegrini-Calace M, Zhong S, Sun X, Zhu Y, Katsuhara M, Iwasaki I, Kitagawa Y, Calamita G.	Biol Cell. 2013 Mar;105(3):118-28.	23289515
[149]	Respiration, cyanide-insensitive oxygen uptake and oxidative phosphorylation in cyanobacteria	Scherer S, Hafele U, Kriiger GHJ, Boger P.	Physiologia Plantarum, 1988 Feb; 72(2):379-384.
[150]	Detailing the optimality of photosynthesis in cyanobacteria through systemsbiology analysis.	Nogales J, Gudmundsson S, Knight EM, Palsson BO, Thiele I.	Proc Natl Acad Sci U S A. 2012 Feb 14;109(7):2678-83.	22308420
[151]	Regulation of pepc gene expression in Anabaena sp. PCC 7120 and its effects on cyclic electron flow around photosystem I and tolerances to environmental stresses.	Jia XH, Zhang PP, Shi DJ, Mi HL, Zhu JC, Huang XW, He PM.	J Integr Plant Biol. 2015 May;57(5):468-76.	25040477
[152]	Detection of glutamate synthase in heterocysts of Anabaena sp. strain 7120.	Gupta M, Carr NG.	Gupta M, Carr NG.	6118357
[153]	Transcriptional analysis of hydrogenase genes in the Cyanobacteria Anacystis nidulans and Anabaenavariabilis monitored by RT-PCR.	Boison G, Bothe H, Schmitz O.	Curr Microbiol. 2000 May;40(5):315-21.	10706662
[154]	Nickel-Dependent Uptake-Hydrogenase Activity in the Blue-Green Alga Anabaena variabilis	Almon H, Boger P.	Z. Naturforsch, 1984: 90-92
[155]	Cyanobacterial hydrogenases and hydrogen metabolism revisited: recent progress and future prospects.	Khanna N, Lindblad P.	Int J Mol Sci. 2015 May 8;16(5):10537-61.	26006225
[156]	Flavodiiron proteins Flv1 and Flv3 enable cyanobacterial growth and photosynthesis under fluctuatinglight.	Allahverdiyeva Y, Mustila H, Ermakova M, Bersanini L, Richaud P, Ajlani G, Battchikova N, Cournac L, Aro EM.	Proc Natl Acad Sci U S A. 2013 Mar 5;110(10):4111-6.	23431195
[157]	The Flavodiiron Protein Flv3 Functions as a Homo-Oligomer During Stress Acclimation and is Distinctfrom the Flv1/Flv3 Hetero-Oligomer Specific to the O2 Photoreduction Pathway.	Mustila H, Paananen P, Battchikova N, Santana-Sánchez A, Muth-Pawlak D, Hagemann M, Aro EM, Allahverdiyeva Y.	Plant Cell Physiol. 2016 Mar 2. pii: pcw047 [Epub ahead of print]	26936793
[158]	Light driven CO2 fixation by using cyanobacterial photosystem I and NADPH-dependent formatedehydrogenase.	Ihara M, Kawano Y, Urano M, Okabe A.	PLoS One. 2013 Aug 6;8(8):e71581.	23936519
[159]	Cyanobacterial alkaline/neutral invertases. Origin of sucrose hydrolysis in the plant cytosol?	Vargas W, Cumino A, Salerno GL.	Planta. 2003 Apr;216(6):951-60.	12687362
[160]	Nitrogen Control in Cyanobacteria	Herrero A, Muro-Pastor AM, Flores E.	J Bacteriol. 2001 Jan;183(2):411-425.
