# Supplementary material for: Reconstruction of a regulated two-cell metabolic model to study biohydrogen production in a diazotrophic cyanobacterium Anabaena variabilis ATCC 29413
Source: PLoS One. 2020 Jan 24;15(1):e0227977. doi: 10.1371/journal.pone.0227977 (PMC6980584; doi:10.1371/journal.pone.0227977)
Supplement: S2 File — (XLSX) [file pone.0227977.s002.xlsx]

## Sheet: Lipids
Macromolecule	Biomass wt %	metabolite	formula	molar percentage	mmol/gDW	mmol/gDW (in Biomass)
Lipids	0.116	mgdg160[c]	C41H78O5	23.1	0.043	0.009933
		mgdg161[c]	C41H74O5	27.4	0.043	0.011782
		mgdg180[c]	C45H82O5	0.1	0.043	4.3e-05
		mgdg181[c]	C45H78O5	23.5	0.043	0.010105
		mgdg182:9:12[c]	C45H74O5	24.9	0.043	0.010707			MGDG	Monogalactosyldiacylglycerol
		mgdg183:9:12:15[c]	C45H70O5	0.6	0.043	0.000258			DGDG	Digalactosyldiacylglycerol
		dgdg160[c]	C47H89O10	19.8	0.014	0.002772			SQDG	Sulfiquinovosyldiacylglycerol
		dgdg161[c]	C47H85O10	32.4	0.014	0.004536			PG	Phosphatidylglycerol
		dgdg180[c]	C51H93O10	0.2	0.014	2.8e-05
		dgdg181[c]	C51H89O10	18.6	0.014	0.002604
		dgdg182:9:12[c]	C51H85O10	26.8	0.014	0.003752
		dgdg183:9:12:15[c]	C51H81O10	1.1	0.014	0.000154
		sqdg160[c]	C41H79O13S	52.2	0.01	0.00522
		sqdg161[c]	C41H75O13S	3.8	0.01	0.00038
		sqdg180[c]	C45H83O13S	4.4	0.01	0.00044
		sqdg181[c]	C45H79O13S	27.1	0.01	0.00271
		sqdg182:9:12[c]	C45H75O13S	12.6	0.01	0.00126
		sqdg183:9:12:15[c]	C45H71O13S	0	0.01	0
		pg160[c]	C38H74O10P1	52.3	0.012	0.006276
		pg161[c]	C38H70O10P1	2.3	0.012	0.000276
		pg180[c]	C42H82O10P1	0.4	0.012	4.8e-05
		pg181[c]	C42H78O10P1	30.7	0.012	0.003684
		pg182:9:12[c]	C42H74O10P1	14.2	0.012	0.001704
		pg183:9:12:15[c]	C42H70O10P1			#REF!
		pg183:9:12:15[c]	C42H70O10P1	0	0.012	0
Reference
Naoki, S., Norio, M., Yoshiro, M., Nobuo, U. 1979. Effect of growth temperature on lipid and fatty acid compositions in the blue-green algae, Anabaena variabilis and Anacystis nidulans. Biochimica et Biophysica Acta (BBA)-Lipids and Lipid Metabolism, 572(1), 19-28.

## Sheet: Amino acids
Macromolecule	Biomass wt %	molar fraction	metabolite	formula	C	H	N	O	S	MW (mg/mmol)	condensed metabolite (h2o) MW	MWcorr (mg/mmol)	mg (if total 1 mmol)	totla wt (mg)	composition wt fraction	g/gDW	mmol/gDW	mmol/gDW (in biomass formula)
Protein	0.483	0.0806	ala-L	C3H7NO2	3	7	1	2	0	89.094	18.015	71.079	5.72897	131.856	0.0434487	0.0209857	0.295245	0.295245
		0.0505	arg-L	C6H15N4O2	6	15	4	2	0	175.212		157.197	7.93845		0.0602055	0.0290793	0.184986	0.184986
		0.0456	asn-L	C4H8N2O3	4	8	2	3	0	132.119		114.104	5.20314		0.0394609	0.0190596	0.167037	0.167037
		0.0483	asp-L	C4H6NO4	4	6	1	4	0	132.095		114.08	5.51006		0.0417886	0.0201839	0.176927	0.176927
		0.0096	cys-L	C3H7NO2S	3	7	1	2	1	121.16		103.145	0.990192		0.00750966	0.00362716	0.0351657	0.0351657
		0.0555	gln-L	C5H10N2O3	5	10	2	3	0	146.146		128.131	7.11127		0.0539322	0.0260492	0.203302	0.203302
		0.0614	glu-L	C5H8NO4	5	8	1	4	0	146.122		128.107	7.86577		0.0596543	0.028813	0.224914	0.224914
		0.0661	gly	C2H5NO2	2	5	1	2	0	75.067		57.052	3.77114		0.0286005	0.013814	0.24213	0.24213
		0.0187	his-L	C6H9N3O2	6	9	3	2	0	155.157		137.142	2.56456		0.0194497	0.0093942	0.0684998	0.0684998
		0.0691	ile-L	C6H13NO2	6	13	1	2	0	131.175		113.16	7.81936		0.0593023	0.028643	0.25312	0.25312
		0.1096	leu-L	C6H13NO2	6	13	1	2	0	131.175		113.16	12.4023		0.0940598	0.0454309	0.401475	0.401475
		0.0475	lys-L	C6H15N2O2	6	15	2	2	0	147.198		129.183	6.13619		0.0465371	0.0224774	0.173997	0.173997
		0.0175	met-L	C5H11NO2S	5	11	1	2	1	149.214		131.199	2.29598		0.0174128	0.0084104	0.0641041	0.0641041
		0.0391	phe-L	C9H11NO2	9	11	1	2	0	165.192		147.177	5.75462		0.0436433	0.0210797	0.143227	0.143227
		0.0468	pro-L	C5H9NO2	5	9	1	2	0	115.132		97.117	4.54508		0.03447	0.016649	0.171433	0.171433
		0.0639	ser-L	C3H7NO3	3	7	1	23	0	425.073		407.058	26.011		0.197269	0.0952807	0.234072	0.234072
		0.0584	thr-L	C4H9NO3	4	9	1	3	0	119.12		101.105	5.90453		0.0447802	0.0216288	0.213925	0.213925
		0.0144	trp-L	C11H12N2O2	11	12	2	2	0	204.229		186.214	2.68148		0.0203365	0.00982251	0.0527485	0.0527485
		0.0307	tyr-L	C9H11NO3	9	11	1	3	0	181.191		163.176	5.0095		0.0379923	0.0183503	0.112457	0.112457
		0.0667	val-L	C5H11NO2	5	11	1	2	0	117.148		99.133	6.61217		0.050147	0.024221	0.244328	0.244328
Reference
Vargas, M., Rodriguez, H., Moreno, J., Olivares, H., Del Campo, J., Rivas, J., Guerrero, M. 1998. Biochemical composition and fatty acid content of filamentous nitrogen‐fixing cyanobacteria. Journal of phycology, 34(5), 812-817.																	3.66309
Nakao, M., Okamoto, S., Kohara, M., Fujishiro, T., Fujisawa, T., Sato, S., Tabata, S., Kaneko, T., Nakamura, Y. 2009. CyanoBase: the cyanobacteria genome database update 2010. Nucleic acids research, gkp915.																h2o(auto)	49.6869
																h2o(hetero)	35.5469
	Amino acid	Percentage														h2o(mixo)	34.7269
	Ala (A)	8.0596
	Arg (R)	5.0451
	Asn (N)	4.5575
	Asp(D)	4.8271
	Cys (C)	0.95776
	Gln (Q)	5.5538
	Glu (E)	6.137
	Gly (G)	6.6161
	His (H)	1.8759
	Ile (I)	6.9104
	Leu (L)	10.957
	Lys (K)	4.7555
	Met (M)	1.7536
	Phe (F)	3.909
	Pro (P)	4.6801
	Ser (S)	6.3893
	Thr (T)	5.8429
	Trp (W)	1.4401
	Tyr (Y)	3.0723
	Val (V)	6.6601

## Sheet: DNA,RNA
Macromolecule	Biomass wt %	molar fraction	metabolite	formula	C	H	N	O	p	MW (mg/mmol)	condensed metabolite (ppi) MW	MWcorr (mg/mmol)	mg (if total 1 mmol)	totla wt (mg)	composition wt fraction	g/gDW	mmol/gDW	mmol/gDW (in biomass formula)
DNA	0.0227	0.2938	datp	C10H12N5O12P3	10	12	5	12	3	487.151	174.949	312.202	91.7249	307.923	0.297883	0.00676193	0.0216588	0.0216588
		0.2067	dctp	C9H12N3O13P3	9	12	3	13	3	463.125		288.176	59.566		0.193444	0.00439118	0.0152379	0.0152379
		0.2075	dgtp	C10H12N5O13P3	10	12	5	13	3	503.15		328.201	68.1017		0.221165	0.00502044	0.0152968	0.0152968
		0.292	dttp	C10H13N2O14P3	10	13	2	14	3	478.136		303.187	88.5306		0.287509	0.00652645	0.0215261	0.0215261
RNA	0.091	0.21246	ctp	C9H12N3O14P3	9	12	3	14	3	479.124		304.175	64.625	319.922	0.209874	0.0190985	0.0627879	0.0627879
		0.21349	gtp	C10H12N5O14P3	10	12	5	14	3	519.149		344.2	73.4833		0.238641	0.0217164	0.0630923	0.0630923
		0.28602	utp	C9H11N2O15P3	9	11	2	15	3	480.108		305.159	87.2816		0.283452	0.0257942	0.084527	0.084527
		0.28803	atp	C10H12N5O13P3	10	12	5	13	3	503.15		328.201	94.5317		0.306998	0.0279368	0.085121	0.085121
Reference
Nakao, M., Okamoto, S., Kohara, M., Fujishiro, T., Fujisawa, T., Sato, S., Tabata, S., Kaneko, T., Nakamura, Y. 2009. CyanoBase: the cyanobacteria genome database update 2010. Nucleic acids research, gkp915.
																h2o(auto)	49.6869
																	49.6869
	DNA	bp	percentage	mole fraction
	Number of A	1870417	29.38	0.2938
	Number of T	1858538	29.2	0.292
	Number of G	1321054	20.75	0.2075
	Number of C	1315718	20.67	0.2067
	Total	6365727	100	1
	RNA	mole fraction
	Number of A	0.28803
	Number of U	0.28602
	Number of G	0.21349
	Number of C	0.21246
	Total	1

## Sheet: Pigments
Macromolecule	Biomass wt %	molar fraction	metabolite	formula	C	H	N	O	S	MW (mg/mmol)	condensed metabolite (h2o) MW	MWcorr (mg/mmol)	mg (if total 1 mmol)	totla wt (mg)	composition wt fraction	g/gDW	mmol/gDW	mmol/gDW (in biomass formula)
Caroten	0.002	0.505	bcarote	C40H56	40	56	0	0	0	536.888	0	536.888	271.128	542.327	0.499935	0.00099987	0.00186234	0.00186234
		0.197	echin	C40H54O	40	54	0	1	0	550.871		550.871	108.522		0.200103	0.000400207	0.000726498	0.000726498
		0.202	gcarote	C40H56	40	56	0	0	0	536.888		536.888	108.451		0.199974	0.000399948	0.000744937	0.000744937
		0.096	cantha	C40H52O2	40	52	0	2	0	564.854		564.854	54.226		0.0999875	0.000199975	0.00035403	0.00035403
Chlorophyll a	0.014	1	cholphya	C55H72MgN4O5	55	72	4	5	0	924.204		924.204	924.204	924.204	1	0.014	0.0151482	0.0151482
Tocopherol	0.0002	0.956	atocophe	C29H50O2	29	50	0	2	0	430.717		430.717	411.765	429.903	0.957809	0.000191562	0.000444751	0.000444751
		0.026	btocophe	C28H48O2	28	48	0	2	0	416.69		416.69	10.8339		0.0252009	5.04017e-06	1.20957e-05	1.20957e-05
		0.004	gtocophe	C28H48O2	28	48	0	2	0	416.69		416.69	1.66676		0.00387706	7.75411e-07	1.86088e-06	1.86088e-06
		0.014	dtocophe	C27H46O2	27	46	0	2	0	402.663		402.663	5.63728		0.0131129	2.62258e-06	6.51309e-06	6.51309e-06
Reference
Rodriguez, H., Rivas, J., Guerrero, M.G., Losada, M. 1989. Nitrogen-fixing cyanobacterium with a high phycoerythrin content. Applied and environmental microbiology, 55(3), 758-760.
Henry, C.S., DeJongh, M., Best, A.A., Frybarger, P.M., Linsay, B., Stevens, R.L. 2010. High-throughput generation, optimization and analysis of genome-scale metabolic models. Nature biotechnology, 28(9), 977.
Stocker, A., Woggon, W.D., Rüttimann, A. 1993. Identification of The Tocopherol‐Cyclase in the Blue‐Green Algae Anabaena variabilis KÜTZING (Cyanobacteria). Helvetica chimica acta, 76(4), 1729-1738.

## Sheet: Glycogen,Peptidoglycan,LPS
Macromolecule	Biomass wt %	molar fraction	metabolite	formula	C	H	N	O	P	MW (mg/mmol)	condensed metabolite (h2o) MW	MWcorr (mg/mmol)	mg (if total 1 mmol)	totla wt (mg)	composition wt fraction	g/gDW	mmol/gDW	mmol/gDW (in biomass formula)
Glycogen	0.1	1	glycogen	C6H10O5	6	10	0	5	0	162.141	0	162.141	162.141	162.141	1	0.1	0.616747	0.616747
Peptidoglycan	0.025	1	murein5p5p	C80H128N16O42	80	128	16	42	0	1985.97	0	1985.97	1985.97	1985.97	1	0.025	0.0125883	0.0125883
LPS	0.0341	1	lipidAds	C68H127N2O20P	68	127	2	20	1	1323.73	0	1323.73	1323.73	1323.73	1	0.0341	0.0257605	0.0257605
Reference
Ernst, A., Kirschenlohr, H., Diez, J., Böger, P. 1984. Glycogen content and nitrogenase activity in Anabaena variabilis. Archives of Microbiology, 140(2-3), 120-125.
Nogales, J., Gudmundsson, S., Knight, E.M., Palsson, B.O., Thiele, I. 2012. Detailing the optimality of photosynthesis in cyanobacteria through systems biology analysis. Proceedings of the National Academy of Sciences, 109(7), 2678-2683.
