# Supplementary material for: Reconstruction of a regulated two-cell metabolic model to study biohydrogen production in a diazotrophic cyanobacterium Anabaena variabilis ATCC 29413
Source: PLoS One. 2020 Jan 24;15(1):e0227977. doi: 10.1371/journal.pone.0227977 (PMC6980584; doi:10.1371/journal.pone.0227977)
Supplement: S3 File — (ZIP) [file pone.0227977.s003.zip]

Archive with 3 entries (3 files):
- Supplementary files S3-Regulated two-cell model.mat
- Supplementary files S3-Single-cell model.mat
- Supplementary files S3-Two-cell model.mat
