# Supplementary material for: Reconstruction of a regulated two-cell metabolic model to study biohydrogen production in a diazotrophic cyanobacterium Anabaena variabilis ATCC 29413
Source: PLoS One. 2020 Jan 24;15(1):e0227977. doi: 10.1371/journal.pone.0227977 (PMC6980584; doi:10.1371/journal.pone.0227977)
Supplement: S5 File — (XLS) [file pone.0227977.s005.xls]

## Sheet: Vegetative
Upregulated rxns												Downregulated rxns
rxn	minH2	maxH2	subSystem	formula								rxn	minH2	maxH2	subSystem
PGI_b	0.0393631	0.0476965	Glycolysis/Gluconeogenesis	f6p[c] <=> g6p[c]								CO2tex_b	0.1	0	Transport	co2[p] <=> co2[e]
FBP	0.717849	0.801182	Glycolysis/Gluconeogenesis	h2o[c] + fdp[c] -> pi[c] + f6p[c]								CO2tpp	0.1	0	Transport	co2[c] -> co2[p]
FBA_b	0.717849	0.801182	Glycolysis/Gluconeogenesis	dhap[c] + g3p[c] <=> fdp[c]								EX_co2(e)_f	0.1	0	Exchange reactions	co2[e] <=>
TPI_b	0.719853	0.803186	Glycolysis/Gluconeogenesis	g3p[c] <=> dhap[c]								EX_h2o(e)_f	0.33614	0.244474	Exchange reactions	h2o[e] <=>
GAPDi(nadp)	1.71386	1.91386	Glycolysis/Gluconeogenesis	h[c] + 13dpg[c] + nadph[c] -> pi[c] + g3p[c] + nadp[c]
PGK_f	1.71386	1.91386	Glycolysis/Gluconeogenesis	atp[c] + 3pg[c] <=> adp[c] + 13dpg[c]
RPE_b	0.597905	0.664572	Pentose Phosphate Pathway	xu5p-D[c] <=> ru5p-D[c]
RPI_f	0.311748	0.345082	Pentose Phosphate Pathway	r5p[c] <=> ru5p-D[c]
TKT1_b	0.322633	0.355967	Pentose Phosphate Pathway	g3p[c] + s7p[c] <=> xu5p-D[c] + r5p[c]
TKT2_b	0.275272	0.308605	Pentose Phosphate Pathway	f6p[c] + g3p[c] <=> xu5p-D[c] + e4p[c]
TALA_b	0.322633	0.355967	Pentose Phosphate Pathway	f6p[c] + e4p[c] <=> g3p[c] + s7p[c]
GALU_f	0.026065	0.0343984	starch and sucrose metabolism	h[c] + utp[c] + g1p[c] <=> ppi[c] + udpg[c]
ACKr_b	1.65822	1.70941	Pyruvate metabolism	adp[c] + actp[c] <=> atp[c] + ac[c]
APH_b	1.60417	1.65536	Pyruvate metabolism	h[c] + pi[c] + ac[c] <=> h2o[c] + actp[c]
RBPC_f	0.909635	1.00963	Carbon fixation	h2o[c] + co2[c] + rb15bp[c] <=> 2 h[c] + 2 3pg[c]
PPA_f	0.13941	0.147744	Oxidative phosphorylation	h2o[c] + ppi[c] <=> h[c] + 2 pi[c]
ATPSu_f	0.825629	0.911343	Oxidative phosphorylation	3 adp[c] + 3 pi[c] + 14 h[u] <=> 3 atp[c] + 11 h[c] + 3 h2o[c]
PSII	1.92647	2.12647	Photosynthesis	2 h[c] + pq[u] + h2o[u] + 2 photon[c] -> pqh2[u] + 2 h[u] + 0.5 o2[u]
PSI_2	1.92647	2.12647	Photosynthesis	2 fdxo-2:2[c] + 2 focytc6[u] + 2 photon[c] -> 2 fdxr-2:2[c] + 2 ficytc6[u]
CBFC2	1.92647	2.12647	Photosynthesis	2 h[c] + pqh2[u] + 2 ficytc6[u] -> pq[u] + 4 h[u] + 2 focytc6[u]
FNOR_f	1.91565	2.11565	Photosynthesis	h[c] + nadp[c] + 2 fdxr-2:2[c] <=> nadph[c] + 2 fdxo-2:2[c]
PRUK	0.909635	1.00963	Carbon fixation	atp[c] + ru5p-D[c] -> adp[c] + h[c] + rb15bp[c]
NDPK2_f	0.0317665	0.0400998	pyrimidine metabolism	atp[c] + udp[c] <=> adp[c] + utp[c]
PGMT_b	0.0393631	0.0476965	Glycolysis/Gluconeogenesis	g6p[c] <=> g1p[c]
SPP	0.0243286	0.032662	starch and sucrose metabolism	h2o[c] + suc6p[c] -> pi[c] + sucr[c]
EX_o2(e)_f	0.959666	1.05967	Exchange reactions	o2[e] <=>
EX_photon(e)_b	7.70587	8.50587	Exchange reactions	<=> photon[e]
H2Otu_ava_b	1.92647	2.12647	Transport	h2o[c] <=> h2o[u]
O2tc_b	0.959666	1.05967	Transport	o2[c] <=> o2[p]
O2tex_b	0.959666	1.05967	Transport	o2[p] <=> o2[e]
O2tu_f	0.963234	1.06323	Transport	o2[u] <=> o2[c]
PHOtex_f	7.70587	8.50587	Transport	photon[e] <=> photon[p]
PHOtpp_f	7.70587	8.50587	Transport	photon[p] <=> photon[c]
SPS	0.0243286	0.032662	starch and sucrose metabolism	f6p[c] + udpg[c] -> h[c] + udp[c] + suc6p[c]

## Sheet: Hetrocyst
Upregulated rxns												Downregulated rxns
rxn	minH2	maxH2	subSystem									rxn	minH2	maxH2	subSystem
1PFK	0.0383757	0.0522646	Glycolysis/Gluconeogenesis	atph[c] + f6ph[c] -> adph[c] + hh[c] + fdph[c]								1ATPSu_f	0.477997	0.463711	Oxidative phosphorylation	3 adph[c] + 3 pih[c] + 14 hh[u] <=> 3 atph[c] + 11 hh[c] + 3 h2oh[c]
1FBA_f	0.0383757	0.0522646	Glycolysis/Gluconeogenesis	fdph[c] <=> dhaph[c] + g3ph[c]								1PSI_2	1.66912	1.61912	Photosynthesis	2 fdxo-2:2h[c] + 2 focytc6h[u] + 2 photonh[c] -> 2 fdxr-2:2h[c] + 2 ficytc6h[u]
1TPI_f	0.0381753	0.0520642	Glycolysis/Gluconeogenesis	dhaph[c] <=> g3ph[c]								1CBFC2	1.66912	1.61912	Photosynthesis	2 hh[c] + pqh2h[u] + 2 ficytc6h[u] -> pqh[u] + 4 hh[u] + 2 focytc6h[u]
1GAPDi	0.0832614	0.113817	Glycolysis/Gluconeogenesis	pih[c] + g3ph[c] + nadh[c] -> hh[c] + 13dpgh[c] + nadhh[c]								1NADTRHD	0.0366807	0	Nicotinate and nicotinamide metabolism	nadh[c] + nadphh[c] -> nadhh[c] + nadph[c]
1PGK_b	0.0832614	0.113817	Glycolysis/Gluconeogenesis	adph[c] + 13dpgh[c] <=> atph[c] + 3pgh[c]								1UPHYDR	0.0803255	0	Hydrogen production	2 fdxo-2:2h[c] + h2h[c] -> 2 hh[c] + 2 fdxr-2:2h[c]
1PGL	0.0228252	0.0311585	Pentose Phosphate Pathway	h2oh[c] + 6pglh[c] -> hh[c] + 6pgch[c]								1FQR	1.45568	1.32536	Photosynthesis	2 hh[c] + pqh[u] + 2 fdxr-2:2h[c] -> pqh2h[u] + 2 fdxo-2:2h[c]
1GND	0.0228252	0.0311585	Pentose Phosphate Pathway	nadph[c] + 6pgch[c] -> nadphh[c] + co2h[c] + ru5p-Dh[c]								1EX_h2o(e)_f	0.0549305	0	Exchange reactions	h2oh[e] <=>
1RPE_f	0.0142667	0.0198223	Pentose Phosphate Pathway	ru5p-Dh[c] <=> xu5p-Dh[c]								1EX_photon(e)_b	3.33824	3.23824	Exchange reactions	<=> photonh[e]
1RPI_b	0.00855655	0.0113343	Pentose Phosphate Pathway	ru5p-Dh[c] <=> r5ph[c]								1H2Otex_b	0.0549305	0	Transport	h2oh[p] <=> h2oh[e]
1TKT1_f	0.00746806	0.0102458	Pentose Phosphate Pathway	xu5p-Dh[c] + r5ph[c] <=> g3ph[c] + s7ph[c]								1H2Otpp_b	0.0549305	0	Transport	h2oh[c] <=> h2oh[p]
1TKT2_f	0.00679865	0.00957643	Pentose Phosphate Pathway	xu5p-Dh[c] + e4ph[c] <=> f6ph[c] + g3ph[c]								1PHOtex_f	3.33824	3.23824	Transport	photonh[e] <=> photonh[p]
1TALA_f	0.00746806	0.0102458	Pentose Phosphate Pathway	g3ph[c] + s7ph[c] <=> f6ph[c] + e4ph[c]								1PHOtpp_f	3.33824	3.23824	Riboflavin metabolism	photonh[p] <=> photonh[c]
1G6PDH2	0.0228252	0.0311585	Pentose Phosphate Pathway	g6ph[c] + nadph[c] -> hh[c] + nadphh[c] + 6pglh[c]
1GALU_b	0.024155	0.0324883	starch and sucrose metabolism	ppih[c] + udpgh[c] <=> hh[c] + utph[c] + g1ph[c]
1HEX7	0.0243286	0.032662	fructose and mannose metabolism	atph[c] + fruh[c] -> adph[c] + hh[c] + f6ph[c]
INV	0.0243286	0.032662	alkaline/neutral invertase	sucrh[c] + h2oh[c] -> fruh[c] + glc-Dh[c]
1FTHFD	0.0418947	0.103006	glyoxylate and dicarboxylate metabolism	h2oh[c] + 10fthfh[c] -> hh[c] + forh[c] + thfh[c]
1GHMT2r_f	0.022017	0.0525726	Arginine and proline metabolism	thfh[c] + ser-Lh[c] <=> h2oh[c] + glyh[c] + mlthfh[c]
1GLYCL	0.0210861	0.0516417	Arginine and proline metabolism	nadh[c] + thfh[c] + glyh[c] -> nadhh[c] + co2h[c] + nh4h[c] + mlthfh[c]
1NDH2	0.207871	0.288197	Oxidative phosphorylation	hh[c] + nadhh[c] + pqh[u] -> nadh[c] + pqh2h[u]
1PPA_b	0.018226	0.0265593	Oxidative phosphorylation	hh[c] + 2 pih[c] <=> h2oh[c] + ppih[c]
1ATPS4rpp_f	0.0136104	0.0223405	Oxidative phosphorylation	3 adph[c] + 3 pih[c] + 14 hh[p] <=> 3 atph[c] + 11 hh[c] + 3 h2oh[c]
1PGCD	0.0226354	0.053191	Glycine and Serine Metabolism	nadh[c] + 3pgh[c] -> hh[c] + nadhh[c] + 3phph[c]
1PSERT_f	0.0226354	0.053191	Glycine and Serine Metabolism	glu-Lh[c] + 3phph[c] <=> akgh[c] + pser-Lh[c]
1PSP_L	0.0226354	0.053191	Glycine and Serine Metabolism	h2oh[c] + pser-Lh[c] -> pih[c] + ser-Lh[c]
1GLUDy_b	0.054188	0.0847436	Nitrogen metabolism	hh[c] + nadphh[c] + akgh[c] + nh4h[c] <=> h2oh[c] + nadph[c] + glu-Lh[c]
1GARFT_b	0.0424526	0.103564	Purine metabolism	hh[c] + thfh[c] + fgamh[c] <=> 10fthfh[c] + garh[c]
1NDPK2_b	0.0235848	0.0319182	pyrimidine metabolism	adph[c] + utph[c] <=> atph[c] + udph[c]
1GARFT2	0.0428628	0.103974	Folate biosynthesis	h2oh[c] + garh[c] + methfh[c] -> thfh[c] + fgamh[c]
1MTHFD_f	0.0428628	0.103974	Folate biosynthesis	nadph[c] + mlthfh[c] <=> nadphh[c] + methfh[c]
1PGMT_f	0.0228252	0.0311585	Glycolysis/Gluconeogenesis	g1ph[c] <=> g6ph[c]
1FDH	0.0419005	0.103012	Glyoxylate and dicarboxylate metabolism	nadh[c] + forh[c] -> nadhh[c] + co2h[c]
1H2ASE2_f	0	0.0839029	Hydrogen production	hh[c] + nadphh[c] <=> nadph[c] + h2h[c]
1H2ASE1_f	0	0.0357715	Hydrogen production	hh[c] + nadhh[c] <=> nadh[c] + h2h[c]
1CO2tex_b	0.11522	0.21522	Transport	co2h[p] <=> co2h[e]
1CO2tpp	0.120381	0.220381	Transport	co2h[c] -> co2h[p]
1EX_co2(e)_f	0.11522	0.21522	Exchange reactions	co2h[e] <=>
1EX_h(e)_b	0.190911	0.313133	Exchange reactions	<=> hh[e]
1EX_h2(e)_f	0	0.2	Exchange reactions	h2h[e] <=>
1EX_h2o(e)_b	0	0.0534029	Exchange reactions	<=> h2oh[e]
1H2Otex_f	0	0.0534029	Transport	h2oh[e] <=> h2oh[p]
1H2Otpp_f	0	0.0534029	Transport	h2oh[p] <=> h2oh[c]
1H2tex_b	0	0.2	Transport	h2h[p] <=> h2h[e]
1H2tpp_b	0	0.2	Histidine metabolism	h2h[c] <=> h2h[p]
1Htex_f	0.190911	0.313133	Valine, leucine and isoleucine biosynthesis	hh[e] <=> hh[p]
1SucrVHex	0.0243286	0.032662	Transport	-> sucrh[c]
